# Supplementary material for: The N6-Methyladenosine-Modified Pseudogene HSPA7 Correlates With the Tumor Microenvironment and Predicts the Response to Immune Checkpoint Therapy in Glioblastoma
Source: Front Immunol. 2021 Jul 20;12:653711. doi: 10.3389/fimmu.2021.653711 (PMC8329659; doi:10.3389/fimmu.2021.653711)
Supplement: Supplementary file 2 [file DataSheet_2.xlsx]

## Sheet: Table S1
Table S1: Immune cell types, immune pathways functions related genesets
aDCs	CD83	LAMP3	CCL1
APC_co_inhibition	C10orf54	CD274	LGALS9	PDCD1LG2	PVRL3
APC_co_stimulation	CD40	CD58	CD70	ICOSLG	SLAMF1	TNFSF14	TNFSF15	TNFSF18	TNFSF4	TNFSF8	TNFSF9
B_cells	BACH2	BANK1	BLK	BTLA	CD79A	CD79B	FCRL1	FCRL3	HVCN1	RALGPS2
CCR	CCL16	TPO	TGFBR2	CXCL2	CCL14	TGFBR3	IL11RA	CCL11	IL4I1	IL33	CXCL12	CXCL10	BMPER	BMP8A	CXCL11	IL21R	IL17B	TNFRSF9	ILF2	CX3CR1	CCR8	TNFSF12	CSF3	TNFSF4	BMP3	CX3CL1	BMP5	CXCR2	TNFRSF10D	BMP2	CXCL14	CCL28	CXCL3	BMP6	CCL21	CXCL9	CCL23	IL6	TNFRSF18	IL17RD	IL17D	IL27	CCL7	IL1R1	CXCR4	CXCR2P1	TGFB1I1	IFNGR1	IL9R
CD8+_T_cells	CD8A
Check-point	IDO1	LAG3	CTLA4	TNFRSF9	ICOS	CD80	PDCD1LG2	TIGIT	CD70	TNFSF9	ICOSLG	KIR3DL1	CD86	PDCD1	LAIR1	TNFRSF8	TNFSF15	TNFRSF14	IDO2	CD276	CD40	TNFRSF4	TNFSF14	HHLA2	CD244	CD274	HAVCR2	CD27	BTLA	LGALS9	TMIGD2	CD28	CD48	TNFRSF25	CD40LG	ADORA2A	VTCN1	CD160	CD44	TNFSF18	TNFRSF18	BTNL2	C10orf54	CD200R1	TNFSF4	CD200	NRP1
Cytolytic_activity	PRF1	GZMA
DCs	CCL17	CCL22	CD209	CCL13
HLA	HLA-E	HLA-DPB2	HLA-C	HLA-J	HLA-DQB1	HLA-DQB2	HLA-DQA2	HLA-DQA1	HLA-A	HLA-DMA	HLA-DOB	HLA-DRB1	HLA-H	HLA-B	HLA-DRB5	HLA-DOA	HLA-DPB1	HLA-DRA	HLA-DRB6	HLA-L	HLA-F	HLA-G	HLA-DMB	HLA-DPA1
iDCs	CD1A	CD1E
Inflammation-promoting	CCL5	CD19	CD8B	CXCL10	CXCL13	CXCL9	GNLY	GZMB	IFNG	IL12A	IL12B	IRF1	PRF1	STAT1	TBX21
Macrophages	C11orf45	CD68	CLEC5A	CYBB	FUCA1	GPNMB	HS3ST2	LGMN	MMP9	TM4SF19
Mast_cells	CMA1	MS4A2	TPSAB1
MHC_class_I	B2M	HLA-A	TAP1
Neutrophils	EVI2B	HSD17B11	KDM6B	MEGF9	MNDA	NLRP12	PADI4	SELL	TRANK1	VNN3
NK_cells	KLRC1	KLRF1
Parainflammation	CXCL10	PLAT	CCND1	LGMN	PLAUR	AIM2	MMP7	ICAM1	MX2	CXCL9	ANXA1	TLR2	PLA2G2D	ITGA2	MX1	HMOX1	CD276	TIRAP	IL33	PTGES	TNFRSF12A	SCARB1	CD14	BLNK	IFIT3	RETNLB	IFIT2	ISG15	OAS2	REL	OAS3	CD44	PPARG	BST2	OAS1	NOX1	PLA2G2A	IFIT1	IFITM3	IL1RN
pDCs	CLEC4C	CXCR3	GZMB	IL3RA	IRF7	IRF8	LILRA4	PHEX	PLD4	PTCRA
T_cell_co-inhibition	BTLA	C10orf54	CD160	CD244	CD274	CTLA4	HAVCR2	LAG3	LAIR1	TIGIT
T_cell_co-stimulation	CD2	CD226	CD27	CD28	CD40LG	ICOS	SLAMF1	TNFRSF18	TNFRSF25	TNFRSF4	TNFRSF8	TNFRSF9	TNFSF14
T_helper_cells	CD4
Tfh	PDCD1	CXCL13	CXCR5
Th1_cells	IFNG	TBX21	CTLA4	STAT4	CD38	IL12RB2	LTA	CSF2
Th2_cells	PMCH	LAIR2	SMAD2	CXCR6	GATA3	IL26
TIL	ITM2C	CD38	THEMIS2	GLYR1	ICOS	F5	TIGIT	KLRD1	IRF4	PRKCQ	FCRL5	SIRPG	LPXN	IL2RG	CCL5	LCK	TRAF3IP3	CD86	MAL	LILRB1	DOK2	CD6	PAG1	LAX1	PLEK	PIK3CD	SLAMF1	XCL1	GPR171	XCL2	TBX21	CD2	CD53	KLHL6	SLAMF6	CD40	SIT1	TNFRSF4	CD79A	CD247	LCP2	CD3D	CD27	SH2D1A	FYB	ARHGAP30	ACAP1	CST7	CD3G
Treg	IL12RB2	TMPRSS6	CTSC	LAPTM4B	TFRC	RNF145	NETO2	ADAT2	CHST2	CTLA4	NFE2L3	LIMA1	IL1R2	ICOS	HSDL2	HTATIP2	FKBP1A	TIGIT	CCR8	LTA	SLC35F2	IL21R	AHCYL1	SOCS2	ETV7	BCL2L1	RRAGB	ACSL4	CHRNA6	BATF	LAX1	ADPRH	TNFRSF4	ANKRD10	CD274	CASP1	LY75	NPTN	SSTR3	GRSF1	CSF2RB	TMEM184C	NDFIP2	ZBTB38	ERI1	TRAF3	NAB1	HS3ST3B1	LAYN
Type_I_IFN_Reponse	DDX4	IFIT1	IFIT2	IFIT3	IRF7	ISG20	MX1	MX2	RSAD2	TNFSF10
Type_II_IFN_Reponse	GPR146	SELP	AHR
TAM BMDM	NEURL3	GM16894	IL1R2	STAT4	STK17B	COQ10B	CTLA4	CTDSP1	CYP27A1	TUBA4A	GPR35	ST8SIA4	CXCR4	IL10	LAD1	DENND1B	RGS1	4930523C07RIK	SELL	FCRLB	MNDA	IFI205	KMO	TLR5	VNN3	NCOA7	CD24A	AIM1	PRDM1	PKIB	SMPDL3A	ADORA2A	GSTT3	GSTT2	2210404O07RIK	SPIC	B4GALNT1	INPP5J	MYO1G	BCL11A	TIMD4	CCDC69	ADORA2B	TNFSF13	CXCL16	A430084P05RIK	ITGAE	P2RX5	HIC1
TAM MG	2610203C22RIK	FAM135A	DST	XRCC5	DSEL	EPB4.1L5	YSK4	FAM72A	CDK18	ADORA1	OLFML2B	SLAMF1	SCCPDH	1110021L09RIK	ANK3	KITL	PMEL	SEC14L2	SNAP47	ZFP867	FAM83G	RAB34	SARM1	LEPREL4	HSD17B1	PLEKHH3	ETV4	RUNDC3A	CCDC46	APOB	WDR35	1700030C10RIK	ETV1	ATL1	LRRC9	CKB	ZFP184	SUSD3	MEF2C	ARSB	A2LD1	PDGFB	ZFP641	SPATS2	BCDIN3D	IQCG	DCBLD2	IGF2R	RGMB
[truncated: 245 more columns]

## Sheet: Table S2
Table S2: Functional annotation and enriched pathways analysis related genesets.
Immune_Checkpoint	CD274	PDCD1LG2	CTLA4	PDCD1	LAG3	HAVCR2	TIGIT
DDR	UNG	SMUG1	MBD4	OGG1	MUTYH	NTHL1	MPG	NEIL1	NEIL2	NEIL3	APEX1	APEX2	LIG3	XRCC1	PNKP	APLF	PARP1	PARP2	PARP3	MGMT	ALKBH2	ALKBH3	TDP1	TDP2	MSH2	MSH3	MSH6	MLH1	PMS2	MSH4	MSH5	MLH3	PMS1	XPC	RAD23B	CETN2	RAD23A	XPA	DDB1	DDB2	RPA1	RPA2	RPA3	ERCC3	ERCC2	GTF2H1	GTF2H2	GTF2H3	GTF2H4
Mismatch repair	EXO1	LIG1	MLH1	MLH3	MSH2	MSH3	MSH6	PCNA	PMS2	POLD1	POLD2	POLD3	POLD4	RFC1	RFC2	RFC3	RFC4	RFC5	RPA1	RPA2	RPA3	RPA4	SSBP1
Nucleotide excision repair	CCNH	CDK7	CETN2	CUL4A	CUL4B	DDB1	DDB2	ERCC1	ERCC2	ERCC3	ERCC4	ERCC5	ERCC6	ERCC8	GTF2H1	GTF2H2	GTF2H3	GTF2H4	GTF2H5	LIG1	MNAT1	PCNA	POLD1	POLD2	POLD3	POLD4	POLE	POLE2	POLE3	POLE4	RAD23A	RAD23B	RBX1	RFC1	RFC2	RFC3	RFC4	RFC5	RPA1	RPA2	RPA3	RPA4	XPA	XPC
DNA damage repair	ALKBH2	ALKBH3	APEX1	APEX2	APLF	ATM	ATR	ATRIP	BLM	BRCA1	BRCA2	BRIP1	CCNH	CDK7	CETN2	CHAF1A	CHEK1	CHEK2	CLK2	DCLRE1C	DDB1	DDB2	DUT	ENDOV	ERCC1	ERCC2	ERCC3	ERCC4	ERCC5	ERCC6	ERCC8	FAN1	FANCA	FANCB	FANCC	FANCD2	FANCE	FANCF	FANCG	FANCL	FANCM	GTF2H1	GTF2H2	GTF2H3	GTF2H4	GTF2H5	H2AFX	HLTF	HUS1
DNA replication	DNA2	FEN1	LIG1	MCM2	MCM3	MCM4	MCM5	MCM6	MCM7	PCNA	POLA1	POLA2	POLD1	POLD2	POLD3	POLD4	POLE	POLE2	POLE3	POLE4	PRIM1	PRIM2	RFC1	RFC2	RFC3	RFC4	RFC5	RNASEH1	RNASEH2A	RNASEH2B	RNASEH2C	RPA1	RPA2	RPA3	RPA4	SSBP1
Base_excision_repair	PARP2	PARP3	POLD3	PARP1	PARP4	FEN1	SMUG1	NEIL2	APEX2	POLL	HMGB1	APEX1	LIG1	LIG3	MPG	MUTYH	NTHL1	OGG1	PC	POLE3	POLB	POLD1	POLD2	POLE	POLE2	NEIL3	POLE4	POLD4	UNG	XRCC1	NEIL1	MBD4
HALLMARK_TNFA_SIGNALING_VIA_NFKB	JUNB	CXCL2	ATF3	NFKBIA	TNFAIP3	PTGS2	CXCL1	IER3	CD83	CCL20	CXCL3	MAFF	NFKB2	TNFAIP2	HBEGF	KLF6	BIRC3	PLAUR	ZFP36	ICAM1	JUN	EGR3	IL1B	BCL2A1	PPP1R15A	ZC3H12A	SOD2	NR4A2	IL1A	RELB	TRAF1	BTG2	DUSP1	MAP3K8	ETS2	F3	SDC4	EGR1	IL6	TNF	KDM6B	NFKB1	LIF	PTX3	FOSL1	NR4A1	JAG1	CCL4	GCH1
HALLMARK_HYPOXIA	PGK1	PDK1	GBE1	PFKL	ALDOA	ENO2	PGM1	NDRG1	HK2	ALDOC	GPI	MXI1	SLC2A1	P4HA1	ADM	P4HA2	ENO1	PFKP	AK4	FAM162A	PFKFB3	VEGFA	BNIP3L	TPI1	ERO1A	KDM3A	CCNG2	LDHA	GYS1	GAPDH	BHLHE40	ANGPTL4	JUN	SERPINE1	LOX	GCK	PPFIA4	MAFF	DDIT4	SLC2A3	IGFBP3	NFIL3	FOS	RBPJ	HK1	CITED2	ISG20	GALK1	WSB1
HALLMARK_TGF_BETA_SIGNALING	TGFBR1	SMAD7	TGFB1	SMURF2	SMURF1	BMPR2	SKIL	SKI	ACVR1	PMEPA1	NCOR2	SERPINE1	JUNB	SMAD1	SMAD6	PPP1R15A	TGIF1	FURIN	SMAD3	FKBP1A	MAP3K7	BMPR1A	CTNNB1	HIPK2	KLF10	BMP2	ENG	APC	PPM1A	XIAP	CDH1	ID1	LEFTY2	CDKN1C	TRIM33	RAB31	TJP1	SLC20A1	CDK9	ID3	NOG	ARID4B	IFNGR2	ID2	PPP1CA	SPTBN1	WWTR1	BCAR3	THBS1
HALLMARK_IL6_JAK_STAT3_SIGNALING	IL4R	IL6ST	STAT1	IL1R1	CSF2RB	SOCS3	STAT3	OSMR	IL2RG	IFNGR1	TYK2	IL13RA1	TLR2	IFNGR2	IL10RB	IL6	IL1R2	IL3RA	IFNAR1	TNFRSF1A	MYD88	ACVR1B	CSF3R	ITGB3	REG1A	CXCL1	A2M	CSF2RA	IL15RA	IRF9	PDGFC	HAX1	BAK1	EBI3	INHBE	CRLF2	TNFRSF1B	CD14	PTPN1	PTPN2	IL1B	CSF1	IL18R1	TNF	PF4	CXCL13	LTBR	FAS	IL17RA
HALLMARK_APOPTOSIS	CASP3	CASP9	DFFA	CASP7	CFLAR	BIRC3	PMAIP1	CASP8	JUN	BCL2L11	MCL1	IL1B	SPTAN1	DIABLO	BAX	BIK	IL1A	BID	CDKN1A	GADD45A	DDIT3	CDKN1B	TNF	GSN	TNFSF10	CASP6	SQSTM1	FASLG	EGR3	CD44	FAS	IL18	IGFBP6	PRF1	DAP	CCND1	BTG3	F2R	SATB1	BNIP3L	CASP4	TNFRSF12A	CREBBP	RHOB	GPX3	PDGFRB	TSPO	CCND2	XIAP
HALLMARK_PI3K_AKT_MTOR_SIGNALING	MAPK8	PIK3R3	GRB2	NFKBIB	MAP2K6	MAPK9	AKT1	MAPK1	PLCG1	TRIB3	GSK3B	MAP2K3	CDKN1A	RAC1	RIPK1	AKT1S1	ACTR2	PRKAR2A	YWHAB	HRAS	PDK1	PIKFYVE	TBK1	ACTR3	E2F1	MYD88	ITPR2	SQSTM1	RPS6KA1	PTPN11	MAPKAP1	PLCB1	RAF1	CAMK4	RPTOR	CFL1	CDK4	TRAF2	GNGT1	UBE2N	ADCY2	CDKN1B	VAV3	FGF6	ECSIT	RALB	ARF1	MKNK1	CDK1
HALLMARK_MTORC1_SIGNALING	FADS1	DDIT4	CALR	HK2	PGK1	SLC7A5	CTSC	ACSL3	SLC1A5	M6PR	TFRC	DDIT3	TMEM97	IFRD1	PLOD2	TUBA4A	PSAT1	CORO1A	LDHA	MTHFD2	FADS2	VLDLR	WARS1	SCD	P4HA1	ACTR2	IDH1	SLC2A1	GBE1	SERPINH1	NUPR1	PSMG1	PSPH	NAMPT	CDKN1A	BHLHE40	HSPA9	HSPA5	EGLN3	LGMN	PNP	XBP1	SLA	DDX39A	HSPE1	ACLY	SLC7A11	SSR1	GLA
HALLMARK_EPITHELIAL_MESENCHYMAL_TRANSITION	COL3A1	COL5A2	COL5A1	FBN1	COL1A1	FN1	COL6A3	SERPINE1	COL1A2	COL4A1	COL4A2	VCAN	IGFBP3	TGFBI	SPARC	LUM	LAMC1	LOX	LAMC2	CCN2	TAGLN	COL7A1	LOXL2	COL6A2	ITGAV	THBS2	COL16A1	NNMT	TPM1	CDH2	MMP2	COL11A1	THBS1	FAP	BGN	SERPINH1	FSTL1	POSTN	THY1	SPP1	TNC	TFPI2	NID2	ITGB5	MMP3	VIM	LOXL1	FBLN5	COL12A1
HALLMARK_GLYCOLYSIS	PGK1	ALDOA	ENO1	TPI1	PFKP	ERO1A	ALDOB	VEGFA	MXI1	PKM	HK2	LDHA	EXT1	SLC25A10	GUSB	PFKFB1	PGAM1	PYGB	AK4	P4HA1	PMM2	FAM162A	SDC1	EGLN3	PC	B4GALT7	FBP2	IGFBP3	CHPF	B3GAT3	CHST12	HS2ST1	MPI	GNPDA1	AKR1A1	PPFIA4	B3GAT1	CHPF2	G6PD	MDH2	CHST6	PGLS	PGAM2	CHST1	GPC1	TSTA3	ALG1	GFPT1	PRPS1
HALLMARK_P53_PATHWAY	CDKN1A	BTG2	MDM2	CCNG1	FAS	TOB1	GADD45A	PHLDA3	TAP1	CDKN2B	SFN	ZMAT3	DDB2	EI24	PERP	DDIT4	ATF3	BAX	SESN1	FDXR	PIDD1	SAT1	CDKN2A	AEN	PPM1D	FOXO3	BTG1	TXNIP	SLC19A2	IER3	TP53	NOTCH1	RRAD	DCXR	NINJ1	FOS	S100A10	FBXW7	PLK3	XPC	AK1	TRIAP1	BAK1	CCND2	APAF1	PDGFA	NDRG1	RALGDS	SERPINB5
HALLMARK_ANGIOGENESIS	VCAN	POSTN	FSTL1	LRPAP1	STC1	LPL	VEGFA	PF4	THBD	FGFR1	TNFRSF21	CCND2	COL5A2	ITGAV	SERPINA5	KCNJ8	APP	JAG1	COL3A1	SPP1	NRP1	OLR1	PDGFA	PTK2	SLCO2A1	PGLYRP1	VAV2	S100A4	MSX1	VTN	TIMP1	APOH	PRG2	JAG2	LUM	CXCL6
HALLMARK_IL2_STAT5_SIGNALING	SOCS2	CISH	PIM1	IL2RA	TNFRSF4	SOCS1	TNFRSF9	XBP1	RRAGD	HK2	PHLDA1	IL2RB	CTLA4	NFIL3	CD83	IKZF2	IL10	TNFRSF18	DHRS3	ECM1	ADAM19	SLC2A3	HIPK2	BATF3	BHLHE40	PTGER2	DENND5A	ITIH5	PHTF2	GADD45B	NRP1	NCOA3	CD79B	AHR	TNFRSF1B	NDRG1	BCL2L1	GABARAPL1	LIF	TIAM1	BMPR2	MAP3K8	RHOB	MYC	S100A1	ETFBKMT	CAPG	ST3GAL4	PENK
HALLMARK_KRAS_SIGNALING_UP	ANGPTL4	ITGA2	SPRY2	HBEGF	RBP4	HSD11B1	ETV4	GLRX	DUSP6	SCG5	ETV5	ITGB2	AKT2	PPBP	G0S2	GABRA3	IRF8	BIRC3	FGF9	DCBLD2	INHBA	TFPI	TSPAN1	ADAM8	SLPI	PRKG2	MMP11	MMP10	TMEM158	TNFAIP3	PRDM1	GALNT3	ETS1	MMP9	WNT7A	IGFBP3	SPP1	ETV1	CLEC4A	CCND2	TSPAN7	ITGBL1	EMP1	CDADC1	KIF5C	TRIB2	SDCCAG8	PCP4	CFHR2
HALLMARK_KRAS_SIGNALING_DN	CDH16	SPTBN2	FGFR3	NOS1	PDE6B	SIDT1	NTF3	SCN10A	TAS2R4	DTNB	HTR1D	MAST3	SLC6A3	CLDN8	TGM1	PCDHB1	THRB	YPEL1	RYR2	GDNF	CAMK1D	AMBN	LFNG	SERPINA10	ALOX12B	CALCB	FGGY	SPRR3	ATP6V1B1	EDN1	UPK3B	GAMT	PRODH	RYR1	GPR19	SLC29A3	EDN2	GPRC5C	C5	ZC2HC1C	EDAR	KCNMB1	TENT5C	STAG3	KRT4	SLC25A23	INSL5	GP1BA	KMT2D
KEGG_VEGF_SIGNALING_PATHWAY	CASP9	RAF1	PRKCB	PRKCA	PPP3R2	PPP3CC	PPP3R1	SH2D2A	PLA2G3	SPHK1	BAD	PRKCG	JMJD7-PLA2G4B	PLA2G6	RAC2	PTK2	PLA2G2E	PLA2G10	NOS3	MAPK11	MAP2K2	PLA2G2A	RAC3	PLA2G4A	PTGS2	PLA2G5	MAPK13	PLA2G12B	MAP2K1	KDR	PLA2G4B	AKT1	PLA2G2F	AKT2	NRAS	AKT3	CHP2	NFAT5	MAPK3	RAC1	PLA2G1B	MAPK1	MAPKAPK3	PIK3R5	HRAS	NFATC4	MAPK14	MAPK12	NFATC3
HALLMARK_INFLAMMATORY_RESPONSE	CXCL10	CCL2	CCL5	FPR1	CCL20	IL1A	CXCL8	CCL7	CCL22	CXCL11	CCR7	EDN1	CD40	CXCL9	IL6	IL1B	TLR2	IL1R1	CD69	ICAM1	CCRL2	AQP9	EREG	C3AR1	GNA15	CMKLR1	PTGER4	LIF	IL15	NAMPT	OPRK1	ITGB8	PTAFR	ADM	PLAUR	NFKB1	INHBA	OSM	TNFSF10	TNFSF15	IFNGR2	ADGRE1	IL12B	CSF1	CXCL6	TNFRSF9	LYN	ACVR2A	LDLR
HALLMARK_PROTEIN_SECRETION	ARCN1	TMED10	COPB2	RAB14	ATP7A	COPB1	LAMP2	EGFR	IGF2R	COPE	PPT1	AP3S1	BET1	CLCN3	AP2S1	CLTC	AP2M1	RER1	KIF1B	ARF1	OCRL	ICA1	MON2	ARFGEF2	TMED2	NAPG	TMX1	PAM	SCAMP1	SH3GL2	RAB2A	COG2	VAMP3	ERGIC3	DOP1A	VAMP4	VPS4B	NAPA	GNAS	STX7	SEC22B	VPS45	STX16	YKT6	SNX2	ARFGEF1	CLTA	CLN5	M6PR
HALLMARK_INTERFERON_ALPHA_RESPONSE	MX1	ISG15	OAS1	IFIT3	IFI44	IFI35	IRF7	RSAD2	IFI44L	IFITM1	IFI27	IRF9	OASL	EIF2AK2	IFIT2	CXCL10	TAP1	SP110	DDX60	UBE2L6	USP18	PSMB8	IFIH1	BST2	LGALS3BP	ADAR	ISG20	GBP2	IRF1	PLSCR1	PSMB9	HERC6	SAMD9	CMPK2	IFITM3	RTP4	STAT2	SAMD9L	LY6E	IFITM2	HELZ2	CXCL11	TRIM21	PARP14	TRIM26	PARP12	NMI	RNF31	HLA-C
HALLMARK_INTERFERON_GAMMA_RESPONSE	STAT1	ISG15	IFIT1	MX1	IFIT3	IFI35	IRF7	IFIT2	OAS2	TAP1	EIF2AK2	RSAD2	MX2	IRF1	OAS3	TNFSF10	IRF9	CXCL10	IFI44	BST2	XAF1	SP110	OASL	PSMB8	IFI44L	IFITM3	DDX60	LGALS3BP	GBP4	IRF8	PSMB9	PML	IFIH1	UBE2L6	IFI27	ADAR	LY6E	STAT2	CXCL9	IL10RA	PLA2G4A	TRIM21	USP18	PTGS2	EPSTI1	C1S	DDX58	IL15	NLRC5
HALLMARK_COMPLEMENT	C2	C1S	CFB	C1R	SERPINE1	MMP14	SERPING1	CTSL	F5	MMP13	F7	CTSS	LGMN	PLG	C1QA	CASP1	GZMA	ADAM9	CALM3	C1QC	TIMP1	DPP4	KLK1	KLKB1	CD59	CR2	MMP15	LAP3	SPOCK2	F10	CTSB	SERPINA1	CTSO	CD40LG	CBLB	PDP1	C4BPB	PLEK	GP9	PLAUR	C3	F2	CASP4	STX4	CTSC	USP15	CR1	DUSP6	SERPINB2
Steroid Hormone Metabolism	AKR1C1	AKR1C2	AKR1C3	AKR1C4	AKR1D1	COMT	CYP11A1	CYP11B1	CYP11B2	CYP17A1	CYP19A1	CYP1A1	CYP1B1	CYP21A2	CYP3A4	CYP3A43	CYP3A5	CYP3A7	CYP7A1	CYP7B1	FDX1	FDXR	HSD11B1	HSD11B2	HSD17B1	HSD17B12	HSD17B2	HSD17B3	HSD17B6	HSD17B7	HSD17B8	HSD3B1	HSD3B2	POR	SRD5A1	SRD5A2	SRD5A3	STAR	STS	SULT1E1	SULT2B1	UGT1A1	UGT1A10	UGT1A3	UGT1A4	UGT1A5	UGT1A6	UGT1A7	UGT1A8
Steroid Hormone Biosynthesis	CYP17A1	CYP11A	STS	SULT2B1	CYP21A2	HSD3B1	HSD3B2	SRD5A1	SRD5A2	SRD5A3	AKR1C2	AKR1C3	CYP11B1	CYP11B2	AKR1D1	AKR1C4	HSD11B1	HSD11B2	AKR1C1	CYP7B1	SULT1E1	HSD17B1	HSD17B2	HSD17B6	HSD17B7	HSD17B8	HSD17B12	CYP1A1	CYP1A2	CYP3A5	CYP3A7	CYP3A7-CYP3A51P	CYP2E1	CYP3A4	CYP1B1	CYP19A1	CYP7A1	UGT2A1	UGT2A3	UGT2B17	UGT2B11	UGT2B28	UGT1A6	UGT1A4	UGT1A1	UGT1A3	UGT2B10	UGT1A9	UGT2B7
Drug Metabolism by Cytochrome P450	CYP2C9	CYP2D6	CYP3A4	FMO1	FMO2	FMO5	FMO3	FMO4	CYP2C19	CYP2B6	CYP3A5	GSTA5	GSTA2	GSTA4	GSTO2	GSTM4	GSTT2	GSTT1	GSTM3	MGST1	MGST3	GSTP1	GSTM1	GSTM5	MGST2	GSTA1	GSTM2	GSTA3	GSTO1	GSTT2B	GSTK1	HPGDS	ADH1A	ADH1B	ADH1C	ADH7	ADH4	ADH5	ADH6	ALDH3B1	ALDH3B2	ALDH1A3	ALDH3A1	MAOB	MAOA	AOX1	UGT2A1	UGT2A3	UGT2B17
Drug Metabolism by other enzymes	HPRT1	IMPDH1	IMPDH2	GMPS	TPMT	XDH	ITPA	CES1	CES2	UGT2A1	UGT2A3	UGT2B17	UGT2B11	UGT2B28	UGT1A6	UGT1A4	UGT1A1	UGT1A3	UGT2B10	UGT1A9	UGT2B7	UGT1A10	UGT1A8	UGT1A5	UGT2B15	UGT1A7	UGT2B4	UGT2A2	GUSB	CYP3A4	CDA	TYMP	DPYD	DPYS	UPB1	CYP2A6	UPP2	UPP1	UCK1	UCK2	UCKL1	TK2	TK1	UMPS	T2	T1
[truncated: 151 more columns]

## Sheet: Table S3
Table S3: Differentially expressed lncRNAs between 153 primary GBM and 5 normal brain tissues in TCGA GBM cohort.
Gene stable ID	Symbol	logFC	adj-P-Val	Gene type
ENSG00000254416		7.19135	5.32e-11	lncRNA
ENSG00000230798	FOXD3-AS1	7.0602	5.89e-09	lncRNA
ENSG00000253552	HOXA-AS2	7.03972	9.23e-06	lncRNA
ENSG00000237380	HOXD-AS2	6.98182	2.25e-08	lncRNA
ENSG00000228630	HOTAIR	6.24821	0.000952357	lncRNA
ENSG00000254369	HOXA-AS3	6.1353	8.86e-07	lncRNA
ENSG00000235363	SNRPGP10	6.11739	3.03e-25	processed_pseudogene
ENSG00000178458	H3F3AP6	5.86955	3.55e-28	processed_pseudogene
ENSG00000213553	RPLP0P6	5.83943	7.34e-20	processed_pseudogene
ENSG00000196656		5.61864	3.4e-16	transcribed_processed_pseudogene
ENSG00000258675	LINC02308	5.61747	6.36e-08	lncRNA
ENSG00000230897	RPS18P12	5.51103	9.36e-18	processed_pseudogene
ENSG00000220472		5.49893	6.37e-21	processed_pseudogene
ENSG00000254919		5.41488	3.04e-06	lncRNA
ENSG00000233429	HOTAIRM1	5.40447	5.58e-06	lncRNA
ENSG00000237730		5.39185	5.41e-19	processed_pseudogene
ENSG00000257907	EEF1A1P17	5.36366	3.03e-22	processed_pseudogene
ENSG00000250133	HOXC-AS2	5.30903	0.000148495	lncRNA
ENSG00000250144		5.30498	4.77e-24	processed_pseudogene
ENSG00000234961		5.289	2.94e-17	lncRNA
ENSG00000245694	CRNDE	5.27064	4.29e-09	lncRNA
ENSG00000213867		5.21761	7.56e-20	processed_pseudogene
ENSG00000213315		5.19104	1.03e-17	processed_pseudogene
ENSG00000249001		5.15149	0.000464052	lncRNA
ENSG00000234147		5.14946	0.000101131	lncRNA
ENSG00000251593	MSNP1	5.14303	7.04e-14	processed_pseudogene
ENSG00000204434	POTEKP	5.13728	9.53e-25	unprocessed_pseudogene
ENSG00000224238	WARS2-IT1	5.1319	1.07e-11	lncRNA
ENSG00000259394		5.08278	1.84e-25	processed_pseudogene
ENSG00000234287		5.08173	1.65e-18	processed_pseudogene
ENSG00000213539	YBX1P6	5.04875	2.81e-24	processed_pseudogene
ENSG00000240036		5.0483	1.51e-23	processed_pseudogene
ENSG00000233846	SELENOTP1	5.03155	1.9e-18	processed_pseudogene
ENSG00000229994	RPL5P4	5.00987	5.49e-22	processed_pseudogene
ENSG00000241511	RPS15AP24	5.00644	1.1e-20	processed_pseudogene
ENSG00000253676	TAGLN2P1	4.99585	4.21e-14	processed_pseudogene
ENSG00000237506	RPSAP15	4.99164	2.72e-19	processed_pseudogene
ENSG00000237676	RPL30P4	4.96905	7.18e-21	processed_pseudogene
ENSG00000250451	HOXC-AS1	4.95676	0.00191323	lncRNA
ENSG00000241061	RPL5P1	4.95558	3.37e-20	processed_pseudogene
ENSG00000235655	H3F3AP4	4.94991	8.54e-20	processed_pseudogene
ENSG00000214612	RPS19P1	4.92539	4.29e-19	processed_pseudogene
ENSG00000231817	LINC01198	4.90642	0.00345872	lncRNA
ENSG00000234782	TPT1P9	4.90171	1.62e-16	processed_pseudogene
ENSG00000280890	ELDR	4.90107	0.00614933	lncRNA
ENSG00000240990	HOXA11-AS	4.88446	0.000222649	lncRNA
ENSG00000232858	RPL34P27	4.86844	2.29e-16	processed_pseudogene
ENSG00000254545		4.8609	0.000108188	lncRNA
ENSG00000214541	RPS4XP3	4.83458	8e-19	processed_pseudogene
ENSG00000236801	RPL24P8	4.83371	2.56e-18	processed_pseudogene
ENSG00000188765	TMSB4XP2	4.82752	4.99e-17	unprocessed_pseudogene
ENSG00000169253		4.82254	1.88e-18	processed_pseudogene
ENSG00000250568		4.81553	5.74e-21	processed_pseudogene
ENSG00000226855	RPSAP17	4.80093	5.24e-19	processed_pseudogene
ENSG00000244245		4.80076	2.81e-20	processed_pseudogene
ENSG00000130600	H19	4.79939	0.0269783	lncRNA
ENSG00000224861	YBX1P1	4.78922	3.3e-22	processed_pseudogene
ENSG00000229119		4.78768	9.5e-17	processed_pseudogene
ENSG00000258910	LINC01956	4.78489	0.000177627	lncRNA
ENSG00000234797	RPS3AP6	4.7848	3.62e-13	processed_pseudogene
ENSG00000235001	EIF4A1P2	4.78294	1.11e-24	processed_pseudogene
ENSG00000242083	RPL7AP31	4.76056	3.01e-18	processed_pseudogene
ENSG00000231313	CLIC1P1	4.74908	2.32e-16	processed_pseudogene
ENSG00000253954	HMGN1P38	4.74899	4.09e-30	processed_pseudogene
ENSG00000241081	RPL22P2	4.74507	1.23e-21	processed_pseudogene
ENSG00000213763	ACTBP2	4.74441	1.12e-25	processed_pseudogene
ENSG00000224415		4.74285	8.44e-25	processed_pseudogene
ENSG00000240509	RPL34P18	4.74135	4.66e-18	processed_pseudogene
ENSG00000217027	TPT1P4	4.73725	1.99e-17	processed_pseudogene
ENSG00000249930		4.73549	9.17e-20	processed_pseudogene
ENSG00000239198	RPL5P22	4.73256	5.33e-17	processed_pseudogene
ENSG00000234664	HMGN2P5	4.73096	7.12e-20	processed_pseudogene
ENSG00000234009	RPL5P34	4.72849	5.4e-22	processed_pseudogene
ENSG00000232883		4.71688	5.87e-18	processed_pseudogene
ENSG00000214389	RPS3AP26	4.71195	4.85e-14	processed_pseudogene
ENSG00000216866	RPS2P55	4.70818	4.37e-23	processed_pseudogene
ENSG00000233270	SNRPEP4	4.69692	3.54e-12	processed_pseudogene
ENSG00000232385	RPS3AP25	4.68462	2.92e-16	processed_pseudogene
ENSG00000214047	RPS11P7	4.68119	1.67e-16	processed_pseudogene
ENSG00000242814		4.67869	4.91e-20	processed_pseudogene
ENSG00000228118	MYL6P5	4.67745	1.93e-17	processed_pseudogene
ENSG00000240087	RPSAP12	4.67378	2e-18	processed_pseudogene
ENSG00000235115	CHCHD2P8	4.67325	4.55e-11	processed_pseudogene
ENSG00000231991	ANXA2P2	4.66365	7.72e-09	processed_pseudogene
ENSG00000226608	FTLP3	4.66036	2.67e-11	processed_pseudogene
ENSG00000233057	EEF1A1P14	4.6527	2.85e-22	processed_pseudogene
ENSG00000240376		4.65183	2.12e-16	processed_pseudogene
ENSG00000219023		4.64127	3.4e-18	processed_pseudogene
ENSG00000244251		4.63499	1.55e-15	processed_pseudogene
ENSG00000214460	TPT1P6	4.6327	1.4e-15	processed_pseudogene
ENSG00000224114		4.62985	0.000859238	processed_pseudogene
ENSG00000233380	RPS2P48	4.62381	4.42e-22	processed_pseudogene
ENSG00000228847	ATP5MC2P4	4.61579	1.84e-21	processed_pseudogene
ENSG00000226243	RPL37AP1	4.61094	1.19e-21	processed_pseudogene
ENSG00000223822	EEF1A1P1	4.59766	8.47e-19	processed_pseudogene
ENSG00000240371	RPS4XP13	4.58946	3.33e-17	processed_pseudogene
ENSG00000185834	RPL12P4	4.57413	2.24e-21	processed_pseudogene
ENSG00000240950		4.56433	1.02e-19	processed_pseudogene
ENSG00000236468		4.55719	1.28e-19	processed_pseudogene
ENSG00000228938	SNRPD2P1	4.55562	6.57e-18	processed_pseudogene
ENSG00000232389		4.54796	2.27e-16	processed_pseudogene
ENSG00000239559	RPL37P2	4.54408	5.95e-20	processed_pseudogene
ENSG00000275830		4.54235	1.51e-05	lncRNA
ENSG00000229965		4.53122	2.65e-14	processed_pseudogene
ENSG00000178429	RPS3AP5	4.52243	6.81e-08	processed_pseudogene
ENSG00000082929	LINC01587	4.51896	1.12e-05	lncRNA
ENSG00000237668	RPS15AP38	4.51666	3.35e-19	processed_pseudogene
ENSG00000213851		4.51161	1.48e-21	processed_pseudogene
ENSG00000243388	RPL3P3	4.50638	2.35e-22	processed_pseudogene
ENSG00000217716	RPS10P3	4.5027	5.65e-17	processed_pseudogene
ENSG00000217026	RPL10P1	4.50036	1.5e-19	processed_pseudogene
ENSG00000196183	RPS2P4	4.49881	1.51e-22	processed_pseudogene
ENSG00000218175		4.49498	2.44e-18	processed_pseudogene
ENSG00000217241	CBX3P9	4.48989	5.26e-20	processed_pseudogene
ENSG00000241352		4.48812	1.22e-16	processed_pseudogene
ENSG00000223722		4.48043	1.01e-10	processed_pseudogene
ENSG00000226945		4.47873	3.79e-17	processed_pseudogene
ENSG00000228981		4.47763	3.48e-20	processed_pseudogene
ENSG00000253173	H2AFZP2	4.46988	1.69e-17	processed_pseudogene
ENSG00000227854		4.46939	9e-13	processed_pseudogene
ENSG00000261557	EEF1A1P38	4.45589	7.95e-19	processed_pseudogene
ENSG00000235508	RPS2P7	4.45577	2.69e-19	processed_pseudogene
ENSG00000241556		4.45501	1.16e-20	processed_pseudogene
ENSG00000242060	RPS3AP49	4.45288	2.62e-14	processed_pseudogene
ENSG00000227094		4.44802	0.000255037	lncRNA
ENSG00000243859	RPL5P17	4.44284	1.46e-16	processed_pseudogene
ENSG00000227850	SEPT2P1	4.42702	1.03e-18	processed_pseudogene
ENSG00000233503	HNRNPLP1	4.42101	1.25e-24	processed_pseudogene
ENSG00000241494		4.41969	5.69e-18	processed_pseudogene
ENSG00000230629	RPS23P8	4.41162	4.83e-21	processed_pseudogene
ENSG00000228205		4.41151	8.76e-17	processed_pseudogene
ENSG00000258754	LINC01579	4.39445	7.25e-06	lncRNA
ENSG00000231940	RPS7P3	4.39436	5.83e-15	processed_pseudogene
ENSG00000225912		4.38741	7.87e-17	processed_pseudogene
ENSG00000256211		4.38555	2.76e-17	processed_pseudogene
ENSG00000256663		4.38387	2.97e-07	processed_pseudogene
ENSG00000187653	TMSB4XP8	4.37883	8.36e-13	processed_pseudogene
ENSG00000232801	SDCBPP3	4.37191	5.64e-21	processed_pseudogene
ENSG00000230148	HOXB-AS1	4.36167	0.00129073	lncRNA
ENSG00000268412	TRMT112P6	4.36162	6.24e-19	processed_pseudogene
ENSG00000241429	EEF1A1P25	4.34156	2.83e-19	processed_pseudogene
ENSG00000229950	TFAP2A-AS1	4.33961	0.00013492	lncRNA
ENSG00000237493		4.33218	6.55e-17	processed_pseudogene
ENSG00000233328	PFN1P1	4.32806	1.35e-21	processed_pseudogene
ENSG00000231369		4.32572	6.24e-19	processed_pseudogene
ENSG00000245205	EEF1A1P4	4.32552	1.23e-18	processed_pseudogene
ENSG00000212695		4.32229	1.54e-14	processed_pseudogene
ENSG00000242952	RPSAP3	4.3222	7.51e-17	transcribed_processed_pseudogene
ENSG00000260057	LINC01571	4.32111	3.15e-05	lncRNA
ENSG00000215899		4.31883	3.28e-16	processed_pseudogene
ENSG00000240023		4.31577	6.04e-16	processed_pseudogene
ENSG00000220105		4.31011	2.01e-13	processed_pseudogene
ENSG00000213280		4.30443	3.12e-15	processed_pseudogene
ENSG00000229108	LINC02587	4.29718	0.00693481	lncRNA
ENSG00000250526	CCT6P2	4.29698	1.88e-09	processed_pseudogene
ENSG00000234031	RPS3AP44	4.29379	4.14e-12	processed_pseudogene
ENSG00000235297	FAUP1	4.28988	2.57e-20	processed_pseudogene
ENSG00000232368	FTLP2	4.28635	2.88e-12	processed_pseudogene
ENSG00000219773	RPSAP45	4.28165	5.47e-15	processed_pseudogene
ENSG00000233971	RPS20P10	4.2803	6.38e-14	processed_pseudogene
ENSG00000234354	RPS26P47	4.27305	3.71e-09	processed_pseudogene
ENSG00000236330	RPL5P9	4.26875	1.34e-15	processed_pseudogene
ENSG00000236762	RPL19P16	4.26806	1.23e-21	processed_pseudogene
ENSG00000226701	RPL15P14	4.25737	4.4e-17	processed_pseudogene
ENSG00000229349	ACTG1P9	4.25673	5e-21	processed_pseudogene
ENSG00000226525	RPS7P10	4.25262	9.33e-16	processed_pseudogene
ENSG00000188460	ACTBP11	4.25236	5.37e-24	processed_pseudogene
ENSG00000213169		4.25094	5.2e-18	processed_pseudogene
ENSG00000213791		4.24783	6.33e-14	processed_pseudogene
ENSG00000204072	ARMCX7P	4.24611	3.27e-16	transcribed_unprocessed_pseudogene
ENSG00000235962	RPL7AP53	4.24561	1.18e-14	processed_pseudogene
ENSG00000213399		4.23169	1.12e-19	processed_pseudogene
ENSG00000280800		4.22854	0.000785214	lncRNA
ENSG00000231848		4.22415	8.57e-20	processed_pseudogene
ENSG00000258841	EEF1A1P2	4.21647	4.97e-15	processed_pseudogene
ENSG00000260850		4.2142	0.000130071	lncRNA
ENSG00000224953	SRIP3	4.21371	1.72e-14	processed_pseudogene
ENSG00000241746		4.20879	2.52e-15	processed_pseudogene
ENSG00000217239		4.20738	2.75e-14	processed_pseudogene
ENSG00000225573	RPL35P5	4.20407	3.83e-15	processed_pseudogene
ENSG00000232587	EEF1A1P3	4.19941	6.32e-18	processed_pseudogene
ENSG00000214027	ARPC3P5	4.19238	5.67e-15	processed_pseudogene
ENSG00000233514		4.18818	1.92e-19	processed_pseudogene
ENSG00000233287		4.1794	1.03e-14	processed_pseudogene
ENSG00000230067	HSPD1P6	4.17448	6.97e-12	transcribed_processed_pseudogene
ENSG00000251583		4.16668	5.16e-15	processed_pseudogene
ENSG00000261614	YBX3P1	4.16533	1.42e-12	processed_pseudogene
ENSG00000228502	EEF1A1P11	4.15594	1.78e-16	processed_pseudogene
ENSG00000213309	RPL9P18	4.15594	1.31e-12	processed_pseudogene
ENSG00000236111		4.14594	2.68e-18	processed_pseudogene
ENSG00000231120	BTF3P10	4.14205	2.7e-22	processed_pseudogene
ENSG00000259790	ANP32BP1	4.13964	7.17e-19	transcribed_processed_pseudogene
ENSG00000233668		4.13883	3.53e-16	processed_pseudogene
ENSG00000259612	EEF1A1P22	4.13859	2.23e-19	processed_pseudogene
ENSG00000243746	EEF1A1P10	4.13554	6.26e-19	processed_pseudogene
ENSG00000229132	EIF4A1P10	4.12944	3.46e-23	processed_pseudogene
ENSG00000220267	ACTBP8	4.12762	2.63e-20	processed_pseudogene
ENSG00000184106	TREML3P	4.12549	0.000166551	transcribed_unprocessed_pseudogene
ENSG00000188856	RPSAP47	4.11909	4.24e-16	processed_pseudogene
ENSG00000231414		4.11122	9.39e-13	processed_pseudogene
ENSG00000242299		4.10832	9.17e-12	processed_pseudogene
ENSG00000230777	RPS29P5	4.10685	1.09e-15	processed_pseudogene
ENSG00000213430	HSPD1P1	4.10546	6.38e-23	processed_pseudogene
ENSG00000197582	GPX1P1	4.10092	6.16e-05	processed_pseudogene
ENSG00000230979		4.09668	3.06e-14	processed_pseudogene
ENSG00000182383	RPL27AP5	4.09445	1.01e-14	processed_pseudogene
ENSG00000232888	RPS11P5	4.09324	3.11e-17	processed_pseudogene
ENSG00000204277	LINC01993	4.09222	0.000376078	lncRNA
ENSG00000225511	LINC00475	4.09195	0.00160766	transcribed_unprocessed_pseudogene
ENSG00000232346		4.09137	2.08e-15	processed_pseudogene
ENSG00000242071	RPL7AP6	4.08745	7.5e-16	processed_pseudogene
ENSG00000231878	SNRPFP1	4.08646	1.66e-17	processed_pseudogene
ENSG00000242327		4.08238	6.38e-15	processed_pseudogene
ENSG00000219146	RPS4XP8	4.07971	6.7e-12	processed_pseudogene
ENSG00000249641	HOXC13-AS	4.07866	0.0189817	lncRNA
ENSG00000234589		4.07372	4.48e-13	processed_pseudogene
ENSG00000223668	EEF1A1P24	4.07362	8.99e-18	processed_pseudogene
ENSG00000231072	GAPDHP64	4.06862	2.37e-12	processed_pseudogene
ENSG00000258476	LINC02207	4.06673	5.9e-05	lncRNA
ENSG00000238150		4.06608	2.59e-16	processed_pseudogene
ENSG00000277998		4.06544	1.02e-15	unprocessed_pseudogene
ENSG00000213432	RPL17P34	4.06463	3.45e-14	processed_pseudogene
ENSG00000268222	EEF1A1P7	4.06327	1.27e-19	processed_pseudogene
ENSG00000224628		4.05464	2.51e-20	processed_pseudogene
ENSG00000223551	TMSB4XP4	4.05153	1.17e-12	processed_pseudogene
ENSG00000224820	BTF3P4	4.04137	2.9e-15	processed_pseudogene
ENSG00000243517		4.03389	1.23e-16	processed_pseudogene
ENSG00000242169		4.03332	6.61e-15	processed_pseudogene
ENSG00000213621	RPSAP54	4.03279	1.96e-16	processed_pseudogene
ENSG00000225616		4.03092	1.12e-14	processed_pseudogene
ENSG00000234093	RPS15AP11	4.02396	9.36e-16	processed_pseudogene
ENSG00000215093	EEF1A1P29	4.01624	8.61e-19	processed_pseudogene
ENSG00000274374		4.0131	6.29e-15	processed_pseudogene
ENSG00000214222	TUBBP2	4.01277	6.17e-18	processed_pseudogene
ENSG00000250895		4.00754	1.3e-14	processed_pseudogene
ENSG00000241680	RPL31P49	4.00362	2.31e-16	processed_pseudogene
ENSG00000236876	TMSB4XP1	3.99714	5.98e-14	processed_pseudogene
ENSG00000243445		3.99695	2.64e-13	processed_pseudogene
ENSG00000244485	RPL18P13	3.99378	5.47e-15	processed_pseudogene
ENSG00000233406		3.99244	5.78e-19	processed_pseudogene
ENSG00000249014	HMGN2P4	3.99067	2.94e-17	processed_pseudogene
ENSG00000213363	RPS3P6	3.9826	1.83e-15	processed_pseudogene
ENSG00000213740	SERBP1P1	3.98184	9.33e-16	processed_pseudogene
ENSG00000234335	RPS4XP11	3.98169	7.83e-16	processed_pseudogene
ENSG00000235644	RPL10P5	3.98094	3.71e-13	processed_pseudogene
ENSG00000234964	FABP5P7	3.97704	0.000101679	processed_pseudogene
ENSG00000236281	NDUFB9P2	3.97429	9.91e-15	processed_pseudogene
ENSG00000228288	LYPLA2P1	3.97336	3.56e-18	lncRNA
ENSG00000234648		3.97303	6.92e-18	processed_pseudogene
ENSG00000276269		3.97148	1.77e-05	lncRNA
ENSG00000228929	RPS13P2	3.96882	3.21e-17	processed_pseudogene
ENSG00000265273	PGDP1	3.96261	1.45e-18	processed_pseudogene
ENSG00000254244	PAICSP4	3.95903	2.42e-13	processed_pseudogene
ENSG00000213750		3.95696	4.29e-16	processed_pseudogene
ENSG00000213598		3.95018	2.49e-15	processed_pseudogene
ENSG00000277559		3.94728	3.01e-05	lncRNA
ENSG00000228007		3.94608	3.43e-13	processed_pseudogene
ENSG00000213774		3.94585	4.53e-15	processed_pseudogene
ENSG00000271707	ATP1B3P1	3.94577	1.45e-16	processed_pseudogene
ENSG00000235207	TUBBP6	3.9387	1.81e-06	processed_pseudogene
ENSG00000244331		3.93866	4.8e-14	processed_pseudogene
ENSG00000235251		3.93553	9.84e-17	processed_pseudogene
ENSG00000235459	RPS26P31	3.93448	4.47e-10	processed_pseudogene
ENSG00000223361	FTH1P10	3.93348	4.9e-15	transcribed_processed_pseudogene
ENSG00000237987		3.9329	0.000868319	lncRNA
ENSG00000241411		3.93152	4.07e-14	processed_pseudogene
ENSG00000248180	GAPDHP60	3.92939	5.95e-16	processed_pseudogene
ENSG00000230203		3.92931	5.36e-11	processed_pseudogene
ENSG00000180172	RPS12P23	3.92658	1.17e-13	processed_pseudogene
ENSG00000242667		3.91687	3.95e-14	processed_pseudogene
ENSG00000225770	RPS29P3	3.91644	3.39e-12	processed_pseudogene
ENSG00000254012	RPL10P8	3.91628	2.83e-14	processed_pseudogene
ENSG00000242100	RPL9P32	3.91137	9.15e-13	processed_pseudogene
ENSG00000188873	RPL10AP2	3.90685	8.78e-17	processed_pseudogene
ENSG00000237125	HAND2-AS1	3.90449	0.00898854	lncRNA
ENSG00000234785	EEF1GP5	3.90382	1.55e-20	processed_pseudogene
ENSG00000214019		3.9033	6.72e-21	processed_pseudogene
ENSG00000269378		3.90287	1.87e-12	processed_pseudogene
ENSG00000240759	RPS27P21	3.90224	1.73e-13	processed_pseudogene
ENSG00000215349	MRPL3P1	3.89901	2.74e-19	processed_pseudogene
ENSG00000238172	RPS2P35	3.89399	4.25e-15	processed_pseudogene
ENSG00000213526	SETP8	3.89053	7.66e-16	processed_pseudogene
ENSG00000236552	RPL13AP5	3.8902	9.47e-13	processed_pseudogene
ENSG00000255967	HADHAP2	3.88595	8.4e-21	processed_pseudogene
ENSG00000239269	RPSAP4	3.88482	1.35e-14	processed_pseudogene
ENSG00000232203	SLC25A6P2	3.8836	1.38e-15	processed_pseudogene
ENSG00000237882	PPIAP13	3.8807	1.01e-14	processed_pseudogene
ENSG00000251151	HOXC-AS3	3.88009	0.000320348	lncRNA
ENSG00000237709	EEF1A1P28	3.87866	3.54e-17	processed_pseudogene
ENSG00000220744	RPL5P18	3.87695	4.95e-16	processed_pseudogene
ENSG00000177776	RPS2P2	3.87619	9.38e-15	processed_pseudogene
ENSG00000124399	NDUFB4P12	3.87492	8.66e-14	processed_pseudogene
ENSG00000231684	EIF1P3	3.87401	3.75e-18	processed_pseudogene
ENSG00000258334		3.86613	4.36e-09	lncRNA
ENSG00000235174	RPL39P3	3.86382	2.41e-11	processed_pseudogene
ENSG00000242660		3.86064	1.71e-10	processed_pseudogene
ENSG00000228501	RPL15P18	3.8564	1.45e-17	processed_pseudogene
ENSG00000228399		3.85557	2.23e-12	processed_pseudogene
ENSG00000213128	RPL32P31	3.85168	5.09e-14	processed_pseudogene
ENSG00000259079		3.84939	2.46e-15	processed_pseudogene
ENSG00000230829		3.84742	2.36e-13	processed_pseudogene
ENSG00000123009	NME2P1	3.84692	2.08e-17	processed_pseudogene
ENSG00000230228		3.84562	3.96e-16	processed_pseudogene
ENSG00000219451	RPL23P8	3.84473	5.93e-18	processed_pseudogene
ENSG00000213820	RPL13P2	3.84447	3.78e-14	processed_pseudogene
ENSG00000234268		3.8405	1.39e-14	processed_pseudogene
ENSG00000228462	RPS19P7	3.8287	7.85e-13	processed_pseudogene
ENSG00000250966		3.82662	7.17e-18	processed_pseudogene
ENSG00000236972	FABP5P1	3.82494	8.49e-06	processed_pseudogene
ENSG00000214199	EEF1A1P12	3.8225	1.33e-16	processed_pseudogene
ENSG00000213051	RPL5P5	3.81938	2.98e-13	processed_pseudogene
ENSG00000237214		3.81912	9.93e-17	processed_pseudogene
ENSG00000230191		3.81899	6.75e-10	processed_pseudogene
ENSG00000234488		3.81898	2.8e-12	processed_pseudogene
ENSG00000255074		3.81711	6.13e-15	processed_pseudogene
ENSG00000230383		3.816	5.78e-19	processed_pseudogene
ENSG00000243455	RPS18P13	3.81589	6.72e-11	processed_pseudogene
ENSG00000215016	RPL24P7	3.81396	3.69e-13	processed_pseudogene
ENSG00000214784		3.81168	6.72e-12	processed_pseudogene
ENSG00000232699	BDH2P1	3.8089	4.05e-13	processed_pseudogene
ENSG00000218265	RPS4XP7	3.80713	2.91e-12	processed_pseudogene
ENSG00000189343	RPS2P46	3.8067	1.52e-19	processed_pseudogene
ENSG00000235354	RPS29P16	3.80042	6.02e-14	processed_pseudogene
ENSG00000251400	ALDH7A1P1	3.80037	3.74e-10	processed_pseudogene
ENSG00000279461		3.80011	7.27e-13	processed_pseudogene
ENSG00000178464	RPL10P16	3.79766	1.43e-17	processed_pseudogene
ENSG00000196205	EEF1A1P5	3.79213	2.94e-14	processed_pseudogene
ENSG00000257074	RPL29P33	3.79036	1.55e-16	processed_pseudogene
ENSG00000242512	LINC01206	3.7814	0.000880031	lncRNA
ENSG00000269155		3.77941	0.00374327	lncRNA
ENSG00000162840	MT2P1	3.77462	1.01e-06	processed_pseudogene
ENSG00000226396		3.7738	9.42e-13	processed_pseudogene
ENSG00000146677		3.77199	6.08e-14	processed_pseudogene
ENSG00000242477		3.77184	6.02e-16	processed_pseudogene
ENSG00000216676		3.77106	1.12e-11	processed_pseudogene
ENSG00000224550		3.769	1.04e-12	processed_pseudogene
ENSG00000254170		3.76282	4.59e-08	processed_pseudogene
ENSG00000228834		3.75685	2.81e-13	processed_pseudogene
ENSG00000236680		3.75547	2.08e-17	processed_pseudogene
ENSG00000224126	UBE2SP2	3.75275	4.56e-10	processed_pseudogene
ENSG00000223416	RPS26P15	3.75137	1.53e-10	processed_pseudogene
ENSG00000227034		3.75077	7.19e-12	processed_pseudogene
ENSG00000227105	PARP1P1	3.74935	1.77e-14	processed_pseudogene
ENSG00000227347	HNRNPKP2	3.74562	4.92e-23	processed_pseudogene
ENSG00000225071		3.74391	7.29e-11	processed_pseudogene
ENSG00000215030	RPL13P12	3.74315	1.47e-08	processed_pseudogene
ENSG00000185839		3.74308	5.21e-16	processed_pseudogene
ENSG00000216412	RPL12P2	3.74111	1.15e-11	processed_pseudogene
ENSG00000179073	TAAR3P	3.74007	7.93e-05	transcribed_unprocessed_pseudogene
ENSG00000231789	PIK3CD-AS2	3.73977	4.21e-06	lncRNA
ENSG00000213307	RPL18P11	3.73771	3.2e-12	processed_pseudogene
ENSG00000229985		3.73663	7.49e-13	processed_pseudogene
ENSG00000235064	SLC25A5P2	3.73349	2.39e-14	processed_pseudogene
ENSG00000213394	RPSAP46	3.73045	9.67e-13	processed_pseudogene
ENSG00000213296		3.72835	3.76e-14	processed_pseudogene
ENSG00000230330	HMGN2P3	3.72638	5.12e-17	processed_pseudogene
ENSG00000243964	RPL23AP65	3.7236	1.11e-19	processed_pseudogene
ENSG00000242088		3.7214	1.67e-12	processed_pseudogene
ENSG00000253204		3.72043	1.74e-15	processed_pseudogene
ENSG00000227682	ATP5F1AP2	3.71897	2.25e-13	transcribed_processed_pseudogene
ENSG00000223803	RPS20P14	3.7188	1.04e-17	processed_pseudogene
ENSG00000214629	RPSAP6	3.71565	9.44e-11	processed_pseudogene
ENSG00000213177	PRDX2P4	3.71391	6.35e-15	processed_pseudogene
ENSG00000258245	RPL10P13	3.71383	2.39e-11	processed_pseudogene
ENSG00000213857		3.71004	2.91e-22	processed_pseudogene
ENSG00000213862		3.70972	9.46e-16	processed_pseudogene
ENSG00000232362	ATP5MGP2	3.70904	1.82e-12	processed_pseudogene
ENSG00000226082		3.70687	3.45e-13	processed_pseudogene
ENSG00000236739	CLIC4P1	3.70212	4.04e-09	processed_pseudogene
ENSG00000240125	RPL23AP75	3.69912	3.81e-15	processed_pseudogene
ENSG00000279141		3.69514	3.17e-07	lncRNA
ENSG00000250746		3.69513	2.02e-14	processed_pseudogene
ENSG00000236976		3.69424	9.87e-16	processed_pseudogene
ENSG00000244585	RPL12P33	3.69114	3.69e-11	processed_pseudogene
ENSG00000277043	EEF1A1P42	3.68392	6.46e-12	processed_pseudogene
ENSG00000266899	AKR1B1P7	3.68379	1.15e-11	processed_pseudogene
ENSG00000213082	PPP1R14BP2	3.67753	5.43e-14	processed_pseudogene
ENSG00000227145	IL21-AS1	3.67492	0.000436195	lncRNA
ENSG00000101278	RPS10P5	3.67403	4.08e-14	processed_pseudogene
ENSG00000279274		3.67316	2.8e-07	processed_pseudogene
ENSG00000260290		3.67316	7.12e-20	processed_pseudogene
ENSG00000273812		3.67231	0.000848807	lncRNA
ENSG00000240231	RPS27P29	3.67109	1.83e-11	processed_pseudogene
ENSG00000242276	RPL5P3	3.66967	1.46e-14	processed_pseudogene
ENSG00000214535	RPS15AP1	3.66832	2.07e-14	processed_pseudogene
ENSG00000237931	CLIC4P3	3.66689	6.06e-08	processed_pseudogene
ENSG00000239223	RPL34P31	3.66018	2.78e-09	processed_pseudogene
ENSG00000239344		3.65782	2.53e-10	processed_pseudogene
ENSG00000213885	RPL13AP7	3.64938	6.06e-15	transcribed_processed_pseudogene
ENSG00000237285	HNRNPA1P2	3.6493	4.9e-14	processed_pseudogene
ENSG00000244313		3.64843	4.17e-11	processed_pseudogene
ENSG00000214593		3.64629	2.16e-12	processed_pseudogene
ENSG00000226327	RPSAP49	3.64604	4.27e-12	processed_pseudogene
ENSG00000243824	RPL12P6	3.64594	4.22e-13	processed_pseudogene
ENSG00000188512		3.64333	2.44e-15	processed_pseudogene
ENSG00000241741	RPL7AP30	3.64237	7.51e-16	processed_pseudogene
ENSG00000244722	RPSAP29	3.64215	2.21e-13	processed_pseudogene
ENSG00000225178	RPSAP58	3.64201	1.06e-13	processed_pseudogene
ENSG00000256084		3.64188	4.43e-05	lncRNA
ENSG00000213442	RPL18AP3	3.6343	6.53e-10	processed_pseudogene
ENSG00000229161	TCP1P1	3.63367	1.15e-15	unprocessed_pseudogene
ENSG00000213087		3.62491	1.26e-09	processed_pseudogene
ENSG00000254502		3.62134	1.27e-11	processed_pseudogene
ENSG00000237456		3.619	3.65e-13	processed_pseudogene
ENSG00000224971	SUMO2P3	3.6177	2.01e-15	processed_pseudogene
ENSG00000235472	EIF4A1P7	3.61641	5.35e-18	processed_pseudogene
ENSG00000248795		3.61041	5.65e-17	processed_pseudogene
ENSG00000243225		3.61035	2.28e-11	processed_pseudogene
ENSG00000226098	SEC11B	3.60902	3.83e-12	processed_pseudogene
ENSG00000240392	RPL9P3	3.60619	2.99e-11	processed_pseudogene
ENSG00000230592	RPSAP8	3.60263	4.16e-13	processed_pseudogene
ENSG00000214552	COPS8P2	3.6021	2.44e-16	processed_pseudogene
ENSG00000260747		3.60199	6.51e-15	processed_pseudogene
ENSG00000254023	PKMP4	3.59925	1.01e-12	processed_pseudogene
ENSG00000272727	LINC02266	3.59599	2.5e-06	lncRNA
ENSG00000231169	EEF1B2P1	3.59305	3.44e-12	processed_pseudogene
ENSG00000229644	NAMPTP1	3.59204	6.13e-05	processed_pseudogene
ENSG00000228844		3.58826	7.12e-12	processed_pseudogene
ENSG00000243498	UBA52P5	3.58801	8.96e-17	processed_pseudogene
ENSG00000185607	ACTBP7	3.58693	5.6e-22	processed_pseudogene
ENSG00000215492	HNRNPA1P7	3.58666	1.18e-15	processed_pseudogene
ENSG00000215086	NPM1P24	3.58433	6.67e-17	processed_pseudogene
ENSG00000228328		3.58274	7.6e-11	processed_pseudogene
ENSG00000269985		3.58044	0.000610678	lncRNA
ENSG00000233834		3.5796	2.47e-05	lncRNA
ENSG00000218358	RAET1K	3.57891	5.35e-06	transcribed_unprocessed_pseudogene
ENSG00000236533		3.56832	5.16e-12	processed_pseudogene
ENSG00000214016	RPSAP61	3.56791	3.11e-13	processed_pseudogene
ENSG00000237793	RPL18AP16	3.56327	3.82e-12	processed_pseudogene
ENSG00000231298	MANCR	3.56311	1.19e-05	lncRNA
ENSG00000213683		3.56141	6.18e-16	processed_pseudogene
ENSG00000230580		3.56125	1.82e-16	processed_pseudogene
ENSG00000277447		3.56017	1.5e-12	processed_pseudogene
ENSG00000254780		3.55976	4.01e-13	processed_pseudogene
ENSG00000233839		3.55896	2.02e-12	processed_pseudogene
ENSG00000256338	RPL41P2	3.55632	3.18e-14	processed_pseudogene
ENSG00000219487		3.5558	4.48e-16	processed_pseudogene
ENSG00000234241		3.55435	3.97e-13	processed_pseudogene
ENSG00000248873	SERBP1P6	3.554	5.81e-14	processed_pseudogene
ENSG00000248187		3.55323	0.000170521	lncRNA
ENSG00000270933		3.54956	0.000228258	lncRNA
ENSG00000226360	RPL10AP6	3.54851	8.55e-16	processed_pseudogene
ENSG00000240480	RPL29P2	3.54739	1.1e-11	transcribed_processed_pseudogene
ENSG00000249026	CTNNA1P1	3.54425	3.91e-14	processed_pseudogene
ENSG00000225971		3.54385	2.4e-08	processed_pseudogene
ENSG00000234017		3.54213	3.54e-13	processed_pseudogene
ENSG00000233476	EEF1A1P6	3.53886	3.94e-14	processed_pseudogene
ENSG00000264350	SNRPGP2	3.53835	3.26e-13	processed_pseudogene
ENSG00000177447	CBX3P1	3.53608	2.47e-10	processed_pseudogene
ENSG00000213269		3.53506	3.66e-10	processed_pseudogene
ENSG00000249210	GAPDHP38	3.53389	4.01e-14	processed_pseudogene
ENSG00000238084		3.53278	6.77e-15	processed_pseudogene
ENSG00000232496	RPL3P12	3.53171	1.39e-12	processed_pseudogene
ENSG00000250182	EEF1A1P13	3.53155	4.92e-15	processed_pseudogene
ENSG00000213569		3.53113	3.57e-16	processed_pseudogene
ENSG00000224993	RPL29P12	3.52913	4.14e-15	processed_pseudogene
ENSG00000214203	RPS4XP1	3.52762	1.6e-14	processed_pseudogene
ENSG00000172746	RPL12P13	3.52332	7.44e-11	unprocessed_pseudogene
ENSG00000233859	ADH5P4	3.51822	2.34e-17	processed_pseudogene
ENSG00000257616		3.51364	9.43e-15	processed_pseudogene
ENSG00000228347	FTLP17	3.51319	1.08e-08	processed_pseudogene
ENSG00000237757	EEF1A1P30	3.5131	1.77e-16	processed_pseudogene
ENSG00000230721		3.51217	3.31e-12	processed_pseudogene
ENSG00000249264	EEF1A1P9	3.51162	8.64e-16	processed_pseudogene
ENSG00000242262		3.5116	3.72e-15	processed_pseudogene
ENSG00000235828	RPL36AP26	3.50905	8.41e-12	processed_pseudogene
ENSG00000231351		3.50851	1.08e-16	processed_pseudogene
ENSG00000214881	TMEM14DP	3.50698	4.73e-14	processed_pseudogene
ENSG00000219928		3.50456	3.27e-12	processed_pseudogene
ENSG00000232172		3.50357	2.78e-12	processed_pseudogene
ENSG00000258153	HSPE1P4	3.49689	3.71e-13	processed_pseudogene
ENSG00000250081		3.49687	4.66e-06	lncRNA
ENSG00000226532		3.49661	2.58e-08	processed_pseudogene
ENSG00000225536	STIP1P3	3.49553	9.49e-16	processed_pseudogene
ENSG00000266920	ACTBP9	3.49545	2.43e-17	processed_pseudogene
ENSG00000254373		3.49468	1.33e-13	processed_pseudogene
ENSG00000213183	RPS7P8	3.49378	2.97e-10	processed_pseudogene
ENSG00000229567		3.49076	1.24e-13	processed_pseudogene
ENSG00000233876	GAPDHP68	3.4903	1.28e-12	processed_pseudogene
ENSG00000277358		3.48717	2.16e-10	unprocessed_pseudogene
ENSG00000243829		3.48469	2.43e-15	processed_pseudogene
ENSG00000229145	ACTBP1	3.4824	2.92e-15	processed_pseudogene
ENSG00000236852		3.48103	5.48e-12	processed_pseudogene
ENSG00000219470		3.48081	4.44e-18	processed_pseudogene
ENSG00000225416		3.47773	1.12e-11	processed_pseudogene
ENSG00000243721	RPL23AP63	3.47758	7.94e-14	processed_pseudogene
ENSG00000213704	EEF1A1P15	3.47731	8.19e-11	processed_pseudogene
ENSG00000233565		3.47579	8.69e-10	processed_pseudogene
ENSG00000237729		3.47312	1.75e-13	processed_pseudogene
ENSG00000218748	DBIP1	3.47215	2.54e-08	processed_pseudogene
ENSG00000215467	RPL27AP	3.47155	3.35e-10	processed_pseudogene
ENSG00000215895		3.47014	4.68e-15	processed_pseudogene
ENSG00000217094	PPIAP31	3.46962	1.53e-14	processed_pseudogene
ENSG00000230457	PA2G4P4	3.46896	1.49e-18	processed_pseudogene
ENSG00000243663	RPS4XP14	3.46538	8.76e-12	processed_pseudogene
ENSG00000240342	RPS2P5	3.46531	7.01e-08	processed_pseudogene
ENSG00000213026	CFL1P4	3.4653	4.38e-16	processed_pseudogene
ENSG00000233594	BTF3P5	3.46495	3.73e-13	processed_pseudogene
ENSG00000105988	NHP2P1	3.46103	1.89e-16	processed_pseudogene
ENSG00000216624	GAPDHP72	3.45961	1.85e-14	transcribed_processed_pseudogene
ENSG00000240388		3.45793	2.23e-09	processed_pseudogene
ENSG00000235734	HMGN1P36	3.45777	4.97e-17	processed_pseudogene
ENSG00000235253		3.45612	2.59e-15	processed_pseudogene
ENSG00000216657	GLRX3P2	3.45594	3.03e-12	processed_pseudogene
ENSG00000215088	RPS5P3	3.45448	2.64e-09	processed_pseudogene
ENSG00000234337		3.4506	1.21e-13	processed_pseudogene
ENSG00000235332	RPSAP76	3.45005	6.99e-12	processed_pseudogene
ENSG00000214391	TUBAP2	3.4491	1.64e-14	processed_pseudogene
ENSG00000258645	HSPE1P2	3.44835	3.86e-17	processed_pseudogene
ENSG00000224646		3.44684	5.05e-15	processed_pseudogene
ENSG00000214089	RPL9P21	3.44441	2.52e-10	processed_pseudogene
ENSG00000228657	RPL23AP58	3.44376	1.26e-13	processed_pseudogene
ENSG00000224839	RPL12P17	3.44105	8.03e-13	processed_pseudogene
ENSG00000266928		3.44087	0.000192673	lncRNA
ENSG00000249855	EEF1A1P19	3.44076	4.35e-17	processed_pseudogene
ENSG00000234118	RPL13AP6	3.4402	1.53e-13	processed_pseudogene
ENSG00000232893	IQCA1-AS1	3.4392	0.00023109	lncRNA
ENSG00000234851	RPL23AP42	3.43611	1.1e-15	processed_pseudogene
ENSG00000255262	ELOBP2	3.43561	2.65e-13	processed_pseudogene
ENSG00000250321		3.4316	2.01e-11	processed_pseudogene
ENSG00000213661		3.42925	6.6e-10	processed_pseudogene
ENSG00000258445		3.42924	1.85e-08	processed_pseudogene
ENSG00000232383		3.42895	7.31e-10	processed_pseudogene
ENSG00000237584	RAC1P4	3.42868	1.24e-13	processed_pseudogene
ENSG00000219149	PPIAP87	3.42727	4.39e-11	processed_pseudogene
ENSG00000236993	GAPDHP21	3.42585	1.97e-11	processed_pseudogene
ENSG00000239246		3.42343	1.46e-11	processed_pseudogene
ENSG00000250471	GMPSP1	3.42312	2.12e-16	processed_pseudogene
ENSG00000179157	RPS2P28	3.42073	1.4e-11	processed_pseudogene
ENSG00000271711		3.41931	6.16e-12	processed_pseudogene
ENSG00000226972	RPL12P19	3.41603	9.05e-13	processed_pseudogene
ENSG00000240914	RPL15P2	3.4134	3.64e-14	processed_pseudogene
ENSG00000212994	RPS26P6	3.41212	5.36e-09	processed_pseudogene
ENSG00000251066		3.4111	4.2e-13	processed_pseudogene
ENSG00000263266	RPS7P1	3.4089	2.88e-11	processed_pseudogene
ENSG00000229000	SEPT7P8	3.40813	7.08e-09	processed_pseudogene
ENSG00000248854	HNRNPH1P3	3.40762	2.28e-13	processed_pseudogene
ENSG00000234004		3.407	2.94e-10	processed_pseudogene
ENSG00000241007	SEPT7P6	3.40658	6.74e-12	processed_pseudogene
ENSG00000227621	PHBP11	3.40626	3.71e-14	processed_pseudogene
ENSG00000264458		3.40583	5.54e-05	lncRNA
ENSG00000240540	RPL3P9	3.40511	4.05e-12	processed_pseudogene
ENSG00000263781		3.40502	3.01e-12	processed_pseudogene
ENSG00000236565	HNRNPA3P5	3.4031	1.01e-14	processed_pseudogene
ENSG00000234825	XRCC6P2	3.40135	5.18e-18	processed_pseudogene
ENSG00000235582		3.40086	1.16e-11	processed_pseudogene
ENSG00000244266		3.3991	4.15e-11	processed_pseudogene
ENSG00000232472	EEF1B2P3	3.39284	1.28e-13	processed_pseudogene
ENSG00000236562		3.39216	1.53e-08	processed_pseudogene
ENSG00000259051	HNRNPUP1	3.38752	9.97e-17	processed_pseudogene
ENSG00000239323		3.38677	4.52e-09	processed_pseudogene
ENSG00000249565	SERBP1P5	3.38511	4.48e-13	processed_pseudogene
ENSG00000258373	SLC25A3P2	3.38211	5.64e-15	processed_pseudogene
ENSG00000166530	HSBP1P2	3.37977	5.32e-11	processed_pseudogene
ENSG00000213235	EEF1A1P16	3.37953	1.13e-14	processed_pseudogene
ENSG00000234145	NAP1L4P3	3.37795	5.83e-13	processed_pseudogene
ENSG00000229133	RPS7P4	3.37319	1.49e-10	processed_pseudogene
ENSG00000232393	RPL5P6	3.37287	2.59e-10	processed_pseudogene
ENSG00000213452	AKR1B1P2	3.37223	1.23e-09	processed_pseudogene
ENSG00000244076		3.37071	7.15e-08	processed_pseudogene
ENSG00000175886	RPL7AP66	3.36892	1.68e-14	processed_pseudogene
ENSG00000228034	HMGN2P21	3.36625	8.86e-10	processed_pseudogene
ENSG00000233597		3.3659	7.79e-23	processed_pseudogene
ENSG00000177350	RPL13AP3	3.36469	3.55e-11	transcribed_processed_pseudogene
ENSG00000228307		3.36428	1.62e-17	transcribed_unprocessed_pseudogene
ENSG00000232176		3.36369	1.7e-11	processed_pseudogene
ENSG00000214362	RPS3AP36	3.35662	6.09e-09	processed_pseudogene
ENSG00000236603	RANP1	3.35594	5.73e-17	processed_pseudogene
ENSG00000213326	RPS7P11	3.35582	2.44e-12	processed_pseudogene
ENSG00000223529	EEF1A1P8	3.3514	2.09e-14	processed_pseudogene
ENSG00000243620		3.34755	0.01694	lncRNA
ENSG00000243830		3.34603	1.07e-11	processed_pseudogene
ENSG00000270547	LINC01235	3.34542	0.000122422	lncRNA
ENSG00000236992	RPL12P12	3.34532	1.32e-12	processed_pseudogene
ENSG00000248626	GAPDHP40	3.34145	3.63e-13	processed_pseudogene
ENSG00000247763		3.34051	3.91e-13	processed_pseudogene
ENSG00000243007	RPL12P35	3.33894	1.49e-15	processed_pseudogene
ENSG00000179101		3.33881	3.32e-15	processed_pseudogene
ENSG00000257195	HNRNPA1P50	3.33873	7.7e-12	processed_pseudogene
ENSG00000261559	FSCN1P1	3.33865	5.65e-10	processed_pseudogene
ENSG00000243479	MNX1-AS1	3.33213	0.0199358	lncRNA
ENSG00000236480	PKMP1	3.3311	1.61e-13	processed_pseudogene
ENSG00000216854	RPL17P26	3.33046	1.2e-09	processed_pseudogene
ENSG00000229638	RPL4P4	3.33028	9.16e-16	processed_pseudogene
ENSG00000234380	LINC01426	3.32784	6.01e-05	lncRNA
ENSG00000249353	NPM1P27	3.32779	1.03e-17	processed_pseudogene
ENSG00000266835	GAPLINC	3.32669	0.000379531	lncRNA
ENSG00000228499	TMSB10P1	3.32354	2.78e-10	processed_pseudogene
ENSG00000258943		3.32186	0.000411906	lncRNA
ENSG00000230406		3.31732	1.06e-09	processed_pseudogene
ENSG00000213772	EIF1P7	3.31694	3e-14	processed_pseudogene
ENSG00000243403		3.31457	2.1e-08	processed_pseudogene
ENSG00000239917	RPS10P16	3.31217	2.27e-09	unprocessed_pseudogene
ENSG00000225712	ATP5MC2P1	3.31208	4.74e-12	processed_pseudogene
ENSG00000226221	RPL26P19	3.31033	7.3e-13	processed_pseudogene
ENSG00000213864	EEF1B2P2	3.30693	6.21e-11	processed_pseudogene
ENSG00000228264	PSMD8P1	3.30173	4.06e-13	processed_pseudogene
ENSG00000212664		3.30094	3.94e-12	processed_pseudogene
ENSG00000226790	HNRNPA3P1	3.29591	1.12e-11	processed_pseudogene
ENSG00000223460	GAPDHP69	3.28687	1.72e-09	processed_pseudogene
ENSG00000258605	DYNLL1P2	3.28342	1.79e-11	processed_pseudogene
ENSG00000258427	RBM8B	3.28285	3.09e-16	processed_pseudogene
ENSG00000240785	RPL36AP21	3.28053	1.15e-08	transcribed_processed_pseudogene
ENSG00000224594	RPL29P19	3.28017	2.1e-07	processed_pseudogene
ENSG00000248697	TOX4P1	3.28013	2.16e-16	processed_pseudogene
ENSG00000242640	RPS29P11	3.27998	1.65e-08	processed_pseudogene
ENSG00000218472		3.27691	1.5e-08	processed_pseudogene
ENSG00000257842	LINC02588	3.27629	0.0012435	lncRNA
ENSG00000236148	RPL23AP37	3.27458	1.9e-14	processed_pseudogene
ENSG00000228665		3.27381	1.21e-10	processed_pseudogene
ENSG00000243547	HNRNPKP4	3.27281	9.82e-22	processed_pseudogene
ENSG00000224856		3.27183	1.12e-10	processed_pseudogene
ENSG00000256356	HSPA8P5	3.27046	3.08e-15	processed_pseudogene
ENSG00000243894		3.26958	7.41e-08	processed_pseudogene
ENSG00000231707	PABPC1P1	3.26732	5.64e-13	processed_pseudogene
ENSG00000227694	RPL23AP74	3.26715	3.26e-14	processed_pseudogene
ENSG00000236534	H3F3BP1	3.26468	5.44e-17	processed_pseudogene
ENSG00000213312	RPL7AP34	3.26393	6.48e-12	processed_pseudogene
ENSG00000205871	RPS3AP47	3.26384	1.34e-09	processed_pseudogene
ENSG00000257790	EIF4A1P4	3.26335	1.95e-16	processed_pseudogene
ENSG00000218426		3.26228	3.25e-11	processed_pseudogene
ENSG00000213275	IFITM9P	3.2621	9.5e-08	processed_pseudogene
ENSG00000232021	LEF1-AS1	3.25997	2.53e-05	lncRNA
ENSG00000224004	ATP5F1CP1	3.25569	1.14e-13	processed_pseudogene
ENSG00000267541	MTCO2P2	3.25394	9.13e-10	processed_pseudogene
ENSG00000176933	TOB2P1	3.25334	2.04e-06	processed_pseudogene
ENSG00000186743	TPI1P3	3.25333	7.35e-13	processed_pseudogene
ENSG00000227706		3.24621	1.15e-05	lncRNA
ENSG00000216548		3.24386	2.96e-06	processed_pseudogene
ENSG00000265646	TUFMP1	3.24356	5.22e-14	processed_pseudogene
ENSG00000260981		3.24251	0.00377022	lncRNA
ENSG00000237264	FTH1P11	3.24201	1.95e-12	processed_pseudogene
ENSG00000258501	EIF3LP1	3.24005	4.64e-11	processed_pseudogene
ENSG00000222000		3.2396	6.19e-05	lncRNA
ENSG00000233111	RAB1C	3.23912	2.52e-17	processed_pseudogene
ENSG00000237928	NFIA-AS2	3.23889	0.000135678	lncRNA
ENSG00000226666	HSPA9P1	3.23789	6.51e-14	processed_pseudogene
ENSG00000238085		3.23694	1.09e-12	processed_pseudogene
ENSG00000180581	SRP9P1	3.23469	1.07e-14	processed_pseudogene
ENSG00000259918	NDUFA5P11	3.23234	8.88e-13	processed_pseudogene
ENSG00000235238	SUMO2P1	3.23064	3.7e-22	processed_pseudogene
ENSG00000231066	NPM1P9	3.22498	1.25e-11	processed_pseudogene
ENSG00000234546	LNCTAM34A	3.22488	4.64e-05	lncRNA
ENSG00000223916		3.22482	3.61e-10	processed_pseudogene
ENSG00000236804	RPS3AP12	3.22271	6.06e-09	processed_pseudogene
ENSG00000223969		3.22219	2.18e-07	lncRNA
ENSG00000227337	RPL23AP43	3.22136	6.9e-14	processed_pseudogene
ENSG00000242540		3.22033	4.81e-07	lncRNA
ENSG00000218582	GAPDHP63	3.21992	5.67e-14	processed_pseudogene
ENSG00000226624		3.21832	2.18e-10	processed_pseudogene
ENSG00000241838		3.21397	1.15e-10	processed_pseudogene
ENSG00000248415	GAPDHP61	3.21162	3.16e-12	processed_pseudogene
ENSG00000203914	HSP90B3P	3.21116	1.06e-10	processed_pseudogene
ENSG00000214896	RPSAP55	3.21091	2.94e-09	processed_pseudogene
ENSG00000183022	TPM3P8	3.20788	3.58e-12	processed_pseudogene
ENSG00000233260	RPSAP63	3.20715	2.44e-10	processed_pseudogene
ENSG00000242067	RPL9P28	3.20703	1.29e-08	processed_pseudogene
ENSG00000233952	FTLP15	3.2027	8.37e-07	processed_pseudogene
ENSG00000237749		3.20262	1.49e-12	processed_pseudogene
ENSG00000251118		3.20137	1.32e-09	processed_pseudogene
ENSG00000224906	SRP14P1	3.20097	2.65e-11	processed_pseudogene
ENSG00000238103	RPL9P7	3.20074	7.88e-11	processed_pseudogene
ENSG00000227173	MYL6P3	3.1969	4.08e-10	processed_pseudogene
ENSG00000215326	GPX1P2	3.19612	5.86e-09	processed_pseudogene
ENSG00000233747	RPL36AP13	3.19586	1.41e-07	processed_pseudogene
ENSG00000225405	RPS15AP17	3.19227	7.61e-06	processed_pseudogene
ENSG00000226453	LINC02542	3.19196	9.76e-07	lncRNA
ENSG00000219133		3.1889	3.38e-09	processed_pseudogene
ENSG00000244716		3.18805	6.36e-12	processed_pseudogene
ENSG00000250927	MESTP3	3.18674	6.25e-05	processed_pseudogene
ENSG00000253374		3.18525	4.97e-11	lncRNA
ENSG00000243167	RPS10P28	3.18422	4.95e-09	processed_pseudogene
ENSG00000237170	RPS7P15	3.18335	1.64e-08	processed_pseudogene
ENSG00000271525	ARF4P1	3.18305	2.16e-10	processed_pseudogene
ENSG00000197744	PTMAP2	3.17962	3.01e-17	processed_pseudogene
ENSG00000232702		3.17951	1.42e-09	processed_pseudogene
ENSG00000235084	CHCHD2P6	3.17815	7.98e-07	processed_pseudogene
ENSG00000253882		3.1771	0.000114672	transcribed_unprocessed_pseudogene
ENSG00000216938	RPL7P58	3.17603	2.64e-08	processed_pseudogene
ENSG00000219391		3.17544	2.54e-08	processed_pseudogene
ENSG00000244053	RPL13AP2	3.17388	4.08e-11	processed_pseudogene
ENSG00000225154		3.17335	6.11e-09	processed_pseudogene
ENSG00000232917	HSPE1P6	3.17243	7.96e-09	processed_pseudogene
ENSG00000235587	GAPDHP65	3.17148	5.8e-12	processed_pseudogene
ENSG00000238041		3.17068	1.18e-15	processed_pseudogene
ENSG00000223861		3.1703	3.34e-10	processed_pseudogene
ENSG00000243779		3.1696	5.54e-09	processed_pseudogene
ENSG00000236942		3.16684	2.93e-16	processed_pseudogene
ENSG00000216368		3.16623	8.59e-08	processed_pseudogene
ENSG00000205312	KRT17P4	3.16602	0.0111447	transcribed_unprocessed_pseudogene
ENSG00000237818	RPS3AP29	3.1658	2.12e-09	processed_pseudogene
ENSG00000225496		3.16448	1.41e-11	processed_pseudogene
ENSG00000265936		3.16387	1.08e-07	processed_pseudogene
ENSG00000272202		3.16253	2.52e-06	lncRNA
ENSG00000213152	RPL7AP60	3.16139	2.21e-12	processed_pseudogene
ENSG00000215049	PRDX2P1	3.16091	8.88e-12	processed_pseudogene
ENSG00000249779		3.15958	2.21e-08	processed_pseudogene
ENSG00000249774		3.15908	1.09e-11	processed_pseudogene
ENSG00000213730	POLD2P1	3.15714	5.06e-10	processed_pseudogene
ENSG00000227939	RPL3P2	3.156	9.53e-16	processed_pseudogene
ENSG00000226498	RPSAP21	3.15517	3.71e-08	processed_pseudogene
ENSG00000266563	EIF1P5	3.15334	1.16e-12	unprocessed_pseudogene
ENSG00000267679	EIF5AP2	3.15261	4.01e-12	processed_pseudogene
ENSG00000250237		3.15082	1.08e-05	lncRNA
ENSG00000236844		3.1504	1.83e-09	processed_pseudogene
ENSG00000235698	PA2G4P2	3.15004	3.65e-14	processed_pseudogene
ENSG00000228168	HNRNPA1P21	3.14952	1.81e-11	processed_pseudogene
ENSG00000238193		3.14726	2.81e-09	processed_pseudogene
ENSG00000226292		3.14501	1.17e-08	processed_pseudogene
ENSG00000242697	RPL5P12	3.14479	3.82e-11	processed_pseudogene
ENSG00000204362		3.14413	0.00288151	lncRNA
ENSG00000259397		3.14082	7.37e-16	processed_pseudogene
ENSG00000229914		3.1403	9.42e-07	processed_pseudogene
ENSG00000255035	SDHCP4	3.13901	1.1e-08	processed_pseudogene
ENSG00000242411		3.13565	1.88e-09	processed_pseudogene
ENSG00000248780	ARL4AP2	3.13174	3.74e-09	processed_pseudogene
ENSG00000237186		3.13066	2.02e-07	processed_pseudogene
ENSG00000242858		3.13026	2.68e-11	processed_pseudogene
ENSG00000235385	LINC02154	3.12824	0.00980158	lncRNA
ENSG00000251102	CTBP2P4	3.12653	1.64e-10	processed_pseudogene
ENSG00000235420	RPL29P30	3.12578	3.5e-09	transcribed_processed_pseudogene
ENSG00000226138		3.12438	3.67e-10	processed_pseudogene
ENSG00000236060	HSPB1P1	3.12403	3.42e-08	processed_pseudogene
ENSG00000225338	RPL23AP18	3.12384	1.65e-14	processed_pseudogene
ENSG00000268942	CKS1BP3	3.12326	4.36e-07	processed_pseudogene
ENSG00000226131	PPIAP66	3.12294	3.81e-11	processed_pseudogene
ENSG00000242992	FTH1P4	3.12258	3.13e-12	processed_pseudogene
ENSG00000233045		3.12187	4.37e-14	processed_pseudogene
ENSG00000229880	IMMTP1	3.12084	1.54e-09	processed_pseudogene
ENSG00000220875	HIST1H3PS1	3.11872	4.17e-15	processed_pseudogene
ENSG00000237888		3.11831	1.33e-10	processed_pseudogene
ENSG00000225093	RPL3P7	3.11651	2.93e-14	processed_pseudogene
ENSG00000248546	ANP32C	3.11274	2.09e-10	processed_pseudogene
ENSG00000257219	LNCOG	3.10969	0.000323197	lncRNA
ENSG00000254387	MYL12AP1	3.10845	1.08e-08	processed_pseudogene
ENSG00000240695		3.10829	1.33e-16	processed_pseudogene
ENSG00000219951		3.10731	1.33e-11	processed_pseudogene
ENSG00000215057	PKMP5	3.10234	3.23e-10	processed_pseudogene
ENSG00000213744	RPS10P14	3.1009	4.95e-07	processed_pseudogene
ENSG00000230037	UBBP1	3.09963	2.07e-14	processed_pseudogene
ENSG00000235175	RPL26P37	3.0993	9.78e-08	processed_pseudogene
ENSG00000255909	PDCD5P1	3.09857	3.46e-12	processed_pseudogene
ENSG00000226144	RPS27AP3	3.09553	1.48e-07	processed_pseudogene
ENSG00000263179	HNRNPCP4	3.0947	1.52e-14	processed_pseudogene
ENSG00000253683		3.09093	1.98e-15	processed_pseudogene
ENSG00000251604	LINC01385	3.08868	0.00255681	lncRNA
ENSG00000230478		3.08848	1.05e-09	processed_pseudogene
ENSG00000238003	RPL10P4	3.08845	3.35e-10	processed_pseudogene
ENSG00000243538	RPS26P28	3.08763	2.52e-07	processed_pseudogene
ENSG00000212802	RPL15P3	3.08753	4.23e-13	processed_pseudogene
ENSG00000267147	LINC01842	3.08649	0.000958257	lncRNA
ENSG00000213579		3.08482	1.91e-08	processed_pseudogene
ENSG00000237758	BANF1P3	3.0839	2.33e-15	processed_pseudogene
ENSG00000249858	SNX5P1	3.08386	1.59e-12	processed_pseudogene
ENSG00000233167	EEF1A1P26	3.08254	8.2e-07	processed_pseudogene
ENSG00000248208	WDR45P1	3.08092	4.79e-07	processed_pseudogene
ENSG00000249193	HSPD1P5	3.08032	3.43e-12	processed_pseudogene
ENSG00000215840		3.08021	8.97e-17	processed_pseudogene
ENSG00000139239	RPL14P1	3.07991	8.34e-16	processed_pseudogene
ENSG00000259169	GNRHR2P1	3.07988	2.38e-08	unprocessed_pseudogene
ENSG00000256103	ATP5MFP5	3.07912	1.24e-08	processed_pseudogene
ENSG00000184612	RPL7P26	3.07688	6.33e-11	processed_pseudogene
ENSG00000266944		3.07657	5.09e-07	processed_pseudogene
ENSG00000236264	RPL26P30	3.07554	7.05e-15	transcribed_processed_pseudogene
ENSG00000223823	LINC01342	3.07551	0.00176858	lncRNA
ENSG00000214485	RPL7P1	3.07409	9.26e-14	processed_pseudogene
ENSG00000230202		3.07409	1.8e-09	processed_pseudogene
ENSG00000231884	NDUFB1P1	3.07374	4.48e-09	processed_pseudogene
ENSG00000260187	PPIAP48	3.07293	0.00191841	transcribed_processed_pseudogene
ENSG00000234869		3.06947	0.00483117	lncRNA
ENSG00000261330	PPIAP50	3.06869	7.42e-09	processed_pseudogene
ENSG00000243256	RPL30P14	3.06776	8.85e-10	processed_pseudogene
ENSG00000237350	CDC42P6	3.06775	1.75e-14	processed_pseudogene
ENSG00000253899		3.06715	3.2e-12	processed_pseudogene
ENSG00000215381		3.06608	3.08e-09	processed_pseudogene
ENSG00000259137		3.06385	6.5e-14	processed_pseudogene
ENSG00000213041		3.06258	3.18e-07	processed_pseudogene
ENSG00000280441		3.06255	0.00165888	lncRNA
ENSG00000223984	HNRNPRP1	3.06154	2.45e-10	processed_pseudogene
ENSG00000215221	UBA52P6	3.06139	1.79e-11	transcribed_processed_pseudogene
ENSG00000244021		3.06058	1.43e-08	processed_pseudogene
ENSG00000225131	PSME2P2	3.05989	9.93e-13	processed_pseudogene
ENSG00000249031	SUMO2P6	3.05863	1.69e-11	processed_pseudogene
ENSG00000233868		3.057	5.64e-10	processed_pseudogene
ENSG00000236764	COX7A2P2	3.05599	1.78e-09	processed_pseudogene
ENSG00000219747		3.05568	5.23e-11	processed_pseudogene
ENSG00000226197		3.05274	0.0125816	lncRNA
ENSG00000232341	RPL4P2	3.05079	4.44e-10	processed_pseudogene
ENSG00000243680	RPL37P23	3.04698	1.59e-13	processed_pseudogene
ENSG00000174572	RPL10P2	3.04399	1.9e-10	processed_pseudogene
ENSG00000233125	ACTBP12	3.04158	2.87e-06	processed_pseudogene
ENSG00000270983		3.03998	3.94e-11	processed_pseudogene
ENSG00000244052	RPL5P24	3.03953	3.15e-09	processed_pseudogene
ENSG00000234513		3.03936	6.25e-07	processed_pseudogene
ENSG00000240776		3.03554	1.43e-10	processed_pseudogene
ENSG00000220343	PPIAP74	3.03542	1.58e-09	processed_pseudogene
ENSG00000232369	PPIAP35	3.0347	1.03e-10	processed_pseudogene
ENSG00000266970		3.03444	0.000404658	lncRNA
ENSG00000213493	ACTN4P1	3.03385	3.18e-10	processed_pseudogene
ENSG00000248699		3.03372	7.64e-10	processed_pseudogene
ENSG00000233467		3.03257	1.03e-09	processed_pseudogene
ENSG00000237991	RPL35P1	3.03022	2.83e-09	processed_pseudogene
ENSG00000226540	GAPDHP73	3.02823	7.84e-11	processed_pseudogene
ENSG00000181260	MTHFD2P7	3.02782	2.73e-06	processed_pseudogene
ENSG00000225246	RPS2P1	3.02666	5.96e-10	processed_pseudogene
ENSG00000180211		3.02459	1.64e-14	processed_pseudogene
ENSG00000237999	ACTG1P19	3.02116	5.2e-12	processed_pseudogene
ENSG00000258846	EEF1A1P33	3.01877	7.45e-12	processed_pseudogene
ENSG00000180389	ATP5F1EP2	3.01793	1.72e-13	processed_pseudogene
ENSG00000213075	RPL31P11	3.01687	2e-09	transcribed_processed_pseudogene
ENSG00000225591		3.01565	2.31e-09	processed_pseudogene
ENSG00000238137	ARPC3P2	3.01115	1.51e-08	processed_pseudogene
ENSG00000261549		3.01002	7.4e-10	processed_pseudogene
ENSG00000251257		3.00933	6.76e-05	lncRNA
ENSG00000217130		3.0075	2.35e-10	processed_pseudogene
ENSG00000234985		3.00749	3.1e-09	processed_pseudogene
ENSG00000230734	RPL10P3	3.00728	5e-10	processed_pseudogene
ENSG00000244226	ILF2P1	3.0045	1.87e-09	processed_pseudogene
ENSG00000228056	CFL1P3	3.00275	1.37e-10	processed_pseudogene
ENSG00000240463	RPS19P3	3.00051	1.54e-12	processed_pseudogene
ENSG00000242849	ALDOAP1	3.00041	4.05e-11	processed_pseudogene
ENSG00000234743	EIF5AP4	2.99836	1.25e-17	processed_pseudogene
ENSG00000213942		2.99787	1.77e-09	processed_pseudogene
ENSG00000244586	WNT5A-AS1	2.99786	3.99e-06	lncRNA
ENSG00000258608	DNAJC19P9	2.99782	2.72e-11	processed_pseudogene
ENSG00000258955	LINC00519	2.99735	0.000106067	lncRNA
ENSG00000220157	HNRNPA1P12	2.99732	1.43e-14	processed_pseudogene
ENSG00000236152	MRPS36P1	2.99494	2.04e-09	processed_pseudogene
ENSG00000227852	RPS29P17	2.99476	4.95e-09	processed_pseudogene
ENSG00000226427	HMGN2P7	2.99319	1.83e-08	processed_pseudogene
ENSG00000241932		2.99213	1.08e-06	processed_pseudogene
ENSG00000230080		2.99116	3.5e-09	processed_pseudogene
ENSG00000236257	EI24P2	2.98929	1.72e-08	processed_pseudogene
ENSG00000236686	BZW1P1	2.98655	3.07e-10	processed_pseudogene
ENSG00000250346	EEF1GP2	2.98653	1.31e-09	processed_pseudogene
ENSG00000230787	PSAT1P3	2.9836	7.79e-08	processed_pseudogene
ENSG00000213970		2.98231	1.05e-11	transcribed_processed_pseudogene
ENSG00000214908		2.98039	9.79e-09	processed_pseudogene
ENSG00000233929	MT1XP1	2.97938	4.43e-06	processed_pseudogene
ENSG00000213684	LDHBP2	2.97858	4.35e-14	processed_pseudogene
ENSG00000124549	BTN2A3P	2.9779	8.73e-12	transcribed_unprocessed_pseudogene
ENSG00000230207	RPL4P5	2.9773	6.17e-15	processed_pseudogene
ENSG00000213370	RANP6	2.97326	5.42e-12	processed_pseudogene
ENSG00000230291		2.9708	8.6e-11	processed_pseudogene
ENSG00000205215	KRT17P7	2.96781	0.00883268	transcribed_unprocessed_pseudogene
ENSG00000238165		2.96735	3.18e-15	processed_pseudogene
ENSG00000225918	RPL7P59	2.96732	2.29e-07	processed_pseudogene
ENSG00000240489	SETP14	2.96719	2.84e-14	processed_pseudogene
ENSG00000214760	RPL21P1	2.96709	1.09e-07	processed_pseudogene
ENSG00000242206	RPS26P35	2.96672	4.53e-06	processed_pseudogene
ENSG00000224059	HSPA8P16	2.96655	4.68e-09	processed_pseudogene
ENSG00000268105		2.96626	3.94e-06	processed_pseudogene
ENSG00000233913	RPL10P9	2.96622	0.000257072	processed_pseudogene
ENSG00000231416		2.96564	1.44e-08	processed_pseudogene
ENSG00000270714	MICOS10P2	2.96378	1.11e-09	processed_pseudogene
ENSG00000239809		2.96359	4.44e-09	processed_pseudogene
ENSG00000226646	RPL7P37	2.96338	7.11e-09	processed_pseudogene
ENSG00000257773	ST13P3	2.9632	9.53e-13	processed_pseudogene
ENSG00000232134	RPS15AP12	2.9602	9.25e-11	processed_pseudogene
ENSG00000213650		2.96004	4.53e-10	processed_pseudogene
ENSG00000277851	LINC02391	2.95948	7.5e-07	lncRNA
ENSG00000247311		2.95693	0.00635443	lncRNA
ENSG00000229178		2.9562	0.000127634	lncRNA
ENSG00000214857	SEM1P1	2.95458	1.26e-07	processed_pseudogene
ENSG00000213104	NPM1P46	2.95301	1.04e-10	processed_pseudogene
ENSG00000219806	ATP5PBP6	2.95277	1.31e-07	processed_pseudogene
ENSG00000215284		2.94861	4.33e-10	processed_pseudogene
ENSG00000240738		2.94843	3.12e-09	processed_pseudogene
ENSG00000230508	RPL19P21	2.94792	8.37e-14	processed_pseudogene
ENSG00000224834	BTF3P9	2.94718	5.42e-09	processed_pseudogene
ENSG00000213178	RPL22P1	2.94462	1.98e-13	processed_pseudogene
ENSG00000223873	SAP18P2	2.94448	2.33e-07	processed_pseudogene
ENSG00000236058	RPL17P36	2.94216	1.66e-10	processed_pseudogene
ENSG00000237751	LINC01143	2.9398	0.00178608	lncRNA
ENSG00000226535		2.93953	5.41e-10	processed_pseudogene
ENSG00000213609	RPL7AP50	2.93922	1.21e-12	processed_pseudogene
ENSG00000248690	HAS2-AS1	2.93839	2.1e-09	lncRNA
ENSG00000240210		2.93833	4.83e-08	processed_pseudogene
ENSG00000229806	RPS15P5	2.93782	1.3e-12	processed_pseudogene
ENSG00000144158		2.93773	1.42e-11	processed_pseudogene
ENSG00000242445	RPL7AP11	2.93721	1.75e-11	processed_pseudogene
ENSG00000244192		2.93672	4.88e-10	processed_pseudogene
ENSG00000235489	DBF4P1	2.93559	3.15e-08	processed_pseudogene
ENSG00000224631	RPS27AP16	2.93555	1.87e-11	transcribed_processed_pseudogene
ENSG00000213956		2.93422	8.67e-08	processed_pseudogene
ENSG00000230364	RPL4P3	2.93416	3.57e-13	processed_pseudogene
ENSG00000230216	HSPB1P2	2.93408	6.5e-09	processed_pseudogene
ENSG00000229022		2.93326	1.13e-11	processed_pseudogene
ENSG00000260326	PHBP21	2.9327	4.49e-11	processed_pseudogene
ENSG00000239983		2.93235	6.5e-07	processed_pseudogene
ENSG00000234753	FOXP4-AS1	2.93078	9.46e-06	lncRNA
ENSG00000255240		2.93069	0.000106979	lncRNA
ENSG00000217835		2.92987	3.96e-11	processed_pseudogene
ENSG00000236811	GAPDHP2	2.92979	7.36e-12	processed_pseudogene
ENSG00000249489	GAPDHP70	2.92809	2.74e-09	processed_pseudogene
ENSG00000248693	LINC02100	2.92749	6.6e-05	lncRNA
ENSG00000268034		2.92675	1.3e-11	processed_pseudogene
ENSG00000235411		2.92672	4.5e-11	processed_pseudogene
ENSG00000231702		2.92411	5.45e-05	processed_pseudogene
ENSG00000234801	MORF4	2.92396	9.61e-12	processed_pseudogene
ENSG00000235554		2.92379	2.02e-16	processed_pseudogene
ENSG00000196933	RPS26P11	2.92378	2.55e-06	processed_pseudogene
ENSG00000267669		2.92211	1.01e-09	transcribed_processed_pseudogene
ENSG00000224209	LINC00466	2.91655	0.00131048	lncRNA
ENSG00000237828	PA2G4P1	2.91496	3.92e-11	processed_pseudogene
ENSG00000177452		2.91492	5.71e-08	processed_pseudogene
ENSG00000213574	LDHAP5	2.90773	1.91e-07	processed_pseudogene
ENSG00000127589	TUBBP1	2.90645	6.99e-15	transcribed_processed_pseudogene
ENSG00000228110	ST13P19	2.90597	5.74e-13	processed_pseudogene
ENSG00000244002	RPSAP39	2.90522	1.27e-08	processed_pseudogene
ENSG00000227586	RPS26P39	2.90469	5.85e-07	processed_pseudogene
ENSG00000257702	LBX2-AS1	2.90322	2.65e-07	lncRNA
ENSG00000232429	RPL21P131	2.9026	9.59e-09	processed_pseudogene
ENSG00000243099		2.90099	6.43e-08	processed_pseudogene
ENSG00000269888		2.89913	2.08e-10	lncRNA
ENSG00000267280	TBX2-AS1	2.89879	5.79e-07	lncRNA
ENSG00000224553		2.89732	3.56e-07	processed_pseudogene
ENSG00000185078		2.89569	1.51e-07	processed_pseudogene
ENSG00000272282	LINC02084	2.89516	0.000159345	lncRNA
ENSG00000215482	CALM2P3	2.895	9.15e-11	processed_pseudogene
ENSG00000230562	FAM133DP	2.89364	5.22e-10	processed_pseudogene
ENSG00000238145		2.89281	1.32e-07	processed_pseudogene
ENSG00000228992	RPL5P32	2.89045	1.81e-06	processed_pseudogene
ENSG00000266989	FTLP5	2.88926	4.95e-06	processed_pseudogene
ENSG00000227887	RPS26P13	2.88907	1.53e-06	processed_pseudogene
ENSG00000216802		2.88878	1.57e-08	processed_pseudogene
ENSG00000244691	RPL10AP1	2.88727	1.09e-09	processed_pseudogene
ENSG00000237417	XRCC6P1	2.88566	1.68e-10	processed_pseudogene
ENSG00000226881	H3F3AP5	2.8833	6.19e-12	processed_pseudogene
ENSG00000232794	HNRNPDP1	2.88264	6.46e-09	processed_pseudogene
ENSG00000241478	HSPA8P9	2.88063	2.06e-13	processed_pseudogene
ENSG00000128692	EIF2S2P4	2.8801	2.22e-16	processed_pseudogene
ENSG00000258895		2.87954	5.85e-10	processed_pseudogene
ENSG00000235605		2.87931	1.56e-13	processed_pseudogene
ENSG00000258477	PPIAP6	2.87778	1.02e-10	processed_pseudogene
ENSG00000228218	ATF4P3	2.87567	3.67e-13	processed_pseudogene
ENSG00000213305	HNRNPCP6	2.87317	1.92e-11	processed_pseudogene
ENSG00000228071	RPL7P47	2.87108	5.02e-11	processed_pseudogene
ENSG00000254893		2.87072	4.08e-10	translated_processed_pseudogene
ENSG00000184188		2.86979	2.3e-12	processed_pseudogene
ENSG00000131401	NAPSB	2.86811	0.00695409	transcribed_unprocessed_pseudogene
ENSG00000274565		2.8661	1.31e-05	lncRNA
ENSG00000250956		2.86526	8.95e-09	processed_pseudogene
ENSG00000265626		2.86417	8.94e-06	processed_pseudogene
ENSG00000224406	LINC02052	2.86331	0.00159119	lncRNA
ENSG00000233873	RPL7P44	2.86195	2.82e-09	processed_pseudogene
ENSG00000213866	YBX1P10	2.86147	2.69e-12	processed_pseudogene
ENSG00000214826	DDX12P	2.86131	7.34e-05	unprocessed_pseudogene
ENSG00000228247	UBBP2	2.85952	2.59e-10	processed_pseudogene
ENSG00000228818		2.858	2.95e-16	processed_pseudogene
ENSG00000244363	RPL7P23	2.85707	4.06e-12	processed_pseudogene
ENSG00000237424	FOXD2-AS1	2.85573	0.000196191	lncRNA
ENSG00000230528	NOS2P3	2.85434	0.000410723	transcribed_unprocessed_pseudogene
ENSG00000178723	GLULP4	2.85372	7.01e-08	processed_pseudogene
ENSG00000228971	UBTFL6	2.8535	3.14e-05	lncRNA
ENSG00000197301	HMGA2-AS1	2.85249	0.00587469	lncRNA
ENSG00000231006	RPL7P32	2.85171	7.43e-11	processed_pseudogene
ENSG00000224163		2.8509	0.000218183	unprocessed_pseudogene
ENSG00000224282		2.85008	1.24e-07	processed_pseudogene
ENSG00000254572	GLULP3	2.84914	4.19e-06	processed_pseudogene
ENSG00000269119	HNRNPA1P52	2.84863	0.00112328	processed_pseudogene
ENSG00000228820	RPSAP1	2.84715	1.38e-06	processed_pseudogene
ENSG00000223676	RPL34P26	2.84588	1.27e-05	processed_pseudogene
ENSG00000227008		2.84275	5.48e-10	processed_pseudogene
ENSG00000214914	RPL23AP3	2.84192	8.44e-08	processed_pseudogene
ENSG00000230943	LINC02541	2.84031	5.51e-05	lncRNA
ENSG00000236539	HNRNPA1P54	2.8402	5.43e-11	processed_pseudogene
ENSG00000233038		2.83682	1.56e-05	lncRNA
ENSG00000228979	PPIAP55	2.83505	2.53e-09	processed_pseudogene
ENSG00000235013	COX20P2	2.83465	1.69e-06	processed_pseudogene
ENSG00000188459	WASF4P	2.83318	2.77e-07	processed_pseudogene
ENSG00000213383		2.8324	1.12e-08	processed_pseudogene
ENSG00000214821	HMGB1P4	2.82902	1.44e-08	processed_pseudogene
ENSG00000224858	RPL29P11	2.82865	1.24e-12	processed_pseudogene
ENSG00000232531		2.82778	1.61e-06	processed_pseudogene
ENSG00000238000		2.82647	9.39e-11	processed_pseudogene
ENSG00000213216		2.82635	5.75e-09	processed_pseudogene
ENSG00000229400		2.82457	0.012209	lncRNA
ENSG00000198406	BZW1P2	2.82372	3.98e-14	processed_pseudogene
ENSG00000214223	HNRNPA1P10	2.82209	4.61e-14	processed_pseudogene
ENSG00000234106	SRP14P2	2.82084	1.05e-11	processed_pseudogene
ENSG00000234975	FTH1P2	2.81876	1.53e-10	processed_pseudogene
ENSG00000257884		2.81853	1.79e-07	transcribed_processed_pseudogene
ENSG00000230402	LINC01349	2.8185	0.000759283	lncRNA
ENSG00000213201	FABP5P10	2.81574	0.000167959	processed_pseudogene
ENSG00000280721	LINC01943	2.81335	8.64e-05	lncRNA
ENSG00000213003	BTF3P12	2.81285	5.52e-07	processed_pseudogene
ENSG00000213362	FTH1P12	2.81129	6.86e-11	processed_pseudogene
ENSG00000236035		2.8109	3.07e-06	processed_pseudogene
ENSG00000225159	NPM1P39	2.81081	4.63e-12	processed_pseudogene
ENSG00000230659		2.81002	1.29e-06	processed_pseudogene
ENSG00000243592	RPL17P22	2.80997	6.79e-07	processed_pseudogene
ENSG00000234506	LINC01506	2.80955	0.000485037	lncRNA
ENSG00000226986		2.8061	1.53e-13	processed_pseudogene
ENSG00000234369	TATDN1P1	2.80556	2.03e-10	processed_pseudogene
ENSG00000218502	H2AFZP3	2.80553	1.85e-10	processed_pseudogene
ENSG00000179131		2.80458	4.26e-11	processed_pseudogene
ENSG00000225492	GBP1P1	2.80342	0.0049496	transcribed_unprocessed_pseudogene
ENSG00000250629		2.80259	0.00122212	lncRNA
ENSG00000200488	RN7SKP203	2.80233	0.00465544	misc_RNA
ENSG00000233966	UBE2SP1	2.80097	2.09e-07	processed_pseudogene
ENSG00000244593		2.80069	4.74e-09	processed_pseudogene
ENSG00000216917		2.80027	9.4e-06	processed_pseudogene
ENSG00000255397		2.79849	3.59e-10	processed_pseudogene
ENSG00000236862	RPS20P24	2.79439	1.78e-07	processed_pseudogene
ENSG00000234192	RPS26P38	2.79358	6.22e-05	processed_pseudogene
ENSG00000214855	APOC1P1	2.79182	0.000120383	transcribed_unprocessed_pseudogene
ENSG00000267258	PPIAP58	2.79178	1.54e-07	processed_pseudogene
ENSG00000236453		2.79067	0.0182465	lncRNA
ENSG00000178660	ARMC10P1	2.79046	7.71e-10	processed_pseudogene
ENSG00000246228	CASC8	2.7856	0.000656469	lncRNA
ENSG00000213157		2.78426	5.14e-07	processed_pseudogene
ENSG00000234629	WDR82P1	2.78339	1.59e-05	processed_pseudogene
ENSG00000243904	RPSAP5	2.7831	4.89e-08	processed_pseudogene
ENSG00000263017		2.78235	1.31e-07	processed_pseudogene
ENSG00000213560		2.78023	1.49e-07	processed_pseudogene
ENSG00000229863		2.77953	1.52e-06	processed_pseudogene
ENSG00000125385		2.77951	7e-06	processed_pseudogene
ENSG00000215311	NPM1P12	2.77489	1.8e-08	processed_pseudogene
ENSG00000225765	LINC01831	2.77303	0.0369812	lncRNA
ENSG00000280543	ASAP1-IT2	2.77192	0.000259437	lncRNA
ENSG00000227128	LBX1-AS1	2.77169	0.0470705	lncRNA
ENSG00000253796		2.77078	0.00298231	lncRNA
ENSG00000182888		2.77009	3.38e-07	processed_pseudogene
ENSG00000213950	RPS10P2	2.76917	9.5e-09	processed_pseudogene
ENSG00000229140	CCDC26	2.76657	0.0030526	lncRNA
ENSG00000227311		2.763	3.05e-08	processed_pseudogene
ENSG00000230783		2.76143	1.24e-09	processed_pseudogene
ENSG00000255059	PPIAP43	2.76056	1.11e-11	processed_pseudogene
ENSG00000233762		2.75778	1.78e-13	processed_pseudogene
ENSG00000249035	CLMAT3	2.7574	1.73e-08	lncRNA
ENSG00000269983		2.75626	0.00552579	lncRNA
ENSG00000256745		2.7559	8.28e-13	processed_pseudogene
ENSG00000243844	RPL17P33	2.75468	1.24e-06	processed_pseudogene
ENSG00000220583	RPL35P2	2.75414	1e-09	processed_pseudogene
ENSG00000060303	RPS17P5	2.75278	5.39e-06	processed_pseudogene
ENSG00000224773	HSPA8P7	2.75227	8.09e-11	processed_pseudogene
ENSG00000178715		2.75161	2.65e-07	processed_pseudogene
ENSG00000255040	MORF4L1P3	2.751	8.12e-10	processed_pseudogene
ENSG00000274213		2.75077	7.17e-06	lncRNA
ENSG00000215003	RPL15P20	2.74978	2.91e-08	processed_pseudogene
ENSG00000234253	RPL7P13	2.74847	1.75e-06	processed_pseudogene
ENSG00000229207	SERPINH1P1	2.74672	5.94e-07	processed_pseudogene
ENSG00000271029		2.74666	1.05e-06	processed_pseudogene
ENSG00000266378		2.7459	0.00727945	lncRNA
ENSG00000228169	PPIAP19	2.74432	2.82e-10	processed_pseudogene
ENSG00000213872		2.74239	2.27e-07	processed_pseudogene
ENSG00000254332		2.74198	5.21e-08	processed_pseudogene
ENSG00000237976		2.74073	2.76e-10	lncRNA
ENSG00000177197	PCNPP5	2.73996	1.33e-11	processed_pseudogene
ENSG00000259917	HNRNPLP2	2.73928	1.74e-19	unprocessed_pseudogene
ENSG00000241418	MCRIP2P1	2.73526	8.52e-06	processed_pseudogene
ENSG00000230146	SEPHS1P4	2.73311	5.04e-09	processed_pseudogene
ENSG00000236735	RPL31P63	2.73233	7.45e-09	processed_pseudogene
ENSG00000237842		2.73204	1.79e-11	processed_pseudogene
ENSG00000246095	LINC01096	2.73066	0.0114943	lncRNA
ENSG00000128262	POM121L9P	2.72926	0.00126932	transcribed_unprocessed_pseudogene
ENSG00000229927	RHEBP1	2.7282	7.08e-08	processed_pseudogene
ENSG00000230199		2.72634	1.96e-10	processed_pseudogene
ENSG00000219863	RPL31P28	2.72618	1.93e-05	processed_pseudogene
ENSG00000232848		2.72527	7.01e-08	processed_pseudogene
ENSG00000223382	LINC01778	2.72527	8.72e-05	lncRNA
ENSG00000278996		2.72517	0.00199378	lncRNA
ENSG00000260266	PPIAP46	2.72379	4.41e-06	transcribed_processed_pseudogene
ENSG00000254300	LINC01111	2.72305	0.00729566	lncRNA
ENSG00000274248		2.72281	0.000440856	lncRNA
ENSG00000227578	RPS3AP53	2.72106	6.34e-06	processed_pseudogene
ENSG00000231167	YBX1P2	2.72076	1.21e-14	processed_pseudogene
ENSG00000237887	RPL23AP32	2.71632	7.64e-06	processed_pseudogene
ENSG00000233921	RPS15AP40	2.71556	1.65e-05	processed_pseudogene
ENSG00000227890	PSMA2P3	2.71548	6.05e-08	processed_pseudogene
ENSG00000258012		2.71507	2.74e-09	processed_pseudogene
ENSG00000249352	LINC02198	2.71192	8.11e-05	lncRNA
ENSG00000251467		2.71176	1.01e-10	processed_pseudogene
ENSG00000237049	RPL34P1	2.71098	6.3e-05	processed_pseudogene
ENSG00000225674	IPO7P2	2.70693	1.61e-07	processed_pseudogene
ENSG00000241282	RPL34P33	2.7064	9.9e-08	processed_pseudogene
ENSG00000272142		2.70619	1.54e-13	lncRNA
ENSG00000260031	RPL10P14	2.70466	7.71e-06	processed_pseudogene
ENSG00000217950	NOC2LP2	2.70273	4.62e-09	processed_pseudogene
ENSG00000234040	RPL10P12	2.70178	7.9e-08	processed_pseudogene
ENSG00000236229	VEZF1P1	2.70126	1.34e-05	processed_pseudogene
ENSG00000227765	MYL12BP2	2.69847	3.01e-08	processed_pseudogene
ENSG00000225224	RPS27AP12	2.69814	5.97e-09	processed_pseudogene
ENSG00000228224	NACA4P	2.69697	4.82e-13	transcribed_processed_pseudogene
ENSG00000229835	KHSRPP1	2.69452	3.74e-06	processed_pseudogene
ENSG00000229754	CXCR2P1	2.69425	0.00861785	transcribed_unprocessed_pseudogene
ENSG00000227583	RPS3AP37	2.69261	1.24e-05	processed_pseudogene
ENSG00000214748		2.68784	3.15e-05	processed_pseudogene
ENSG00000213935	RPL22P16	2.68768	1e-08	processed_pseudogene
ENSG00000259105	RPS3AP4	2.68584	5.59e-06	processed_pseudogene
ENSG00000215313	RPL6P30	2.68302	2.23e-07	processed_pseudogene
ENSG00000224397	SMIM25	2.68291	0.00711548	lncRNA
ENSG00000237774		2.68213	3.95e-08	processed_pseudogene
ENSG00000249987	RPS4XP20	2.68213	7.06e-08	processed_pseudogene
ENSG00000181524	RPL24P4	2.67872	3.88e-09	processed_pseudogene
ENSG00000240652		2.67781	3.43e-12	processed_pseudogene
ENSG00000239797	RPL21P39	2.67617	2.23e-07	processed_pseudogene
ENSG00000230362	ACTG1P23	2.67584	1.2e-13	processed_pseudogene
ENSG00000234498	RPL13AP20	2.67406	6.78e-12	processed_pseudogene
ENSG00000258128	MKRN9P	2.67329	1.52e-06	transcribed_processed_pseudogene
ENSG00000214144		2.67235	4.84e-11	processed_pseudogene
ENSG00000228532		2.67146	2.67e-15	processed_pseudogene
ENSG00000237499		2.67081	1.91e-07	lncRNA
ENSG00000255258		2.66999	0.00512083	lncRNA
ENSG00000232842		2.6695	3.29e-05	processed_pseudogene
ENSG00000213522	RAC1P5	2.66918	7.66e-10	processed_pseudogene
ENSG00000233278	RPS26P2	2.6679	4.31e-05	processed_pseudogene
ENSG00000260229	PPIAP51	2.66684	9.2e-08	processed_pseudogene
ENSG00000267374		2.66465	0.0131895	lncRNA
ENSG00000278635		2.66395	0.00931526	unprocessed_pseudogene
ENSG00000242990	RPL13AP23	2.66377	5.76e-05	processed_pseudogene
ENSG00000213352	GAPDHP44	2.66365	7.4e-10	processed_pseudogene
ENSG00000176183		2.66363	2.39e-10	processed_pseudogene
ENSG00000242970		2.66358	8.9e-07	processed_pseudogene
ENSG00000213592	PPIAP42	2.66325	5e-10	processed_pseudogene
ENSG00000214259		2.66274	1.1e-06	processed_pseudogene
ENSG00000203446		2.66235	0.00773348	lncRNA
ENSG00000231739	GAPDHP59	2.66187	4.31e-08	processed_pseudogene
ENSG00000225671	FCF1P6	2.66147	0.0022283	processed_pseudogene
ENSG00000186466	AQP7P1	2.66065	0.0264285	unprocessed_pseudogene
ENSG00000227525	RPL7P6	2.6605	4.82e-10	processed_pseudogene
ENSG00000243988	RPS24P17	2.65944	6.39e-07	processed_pseudogene
ENSG00000213785	AKR1B1P3	2.65926	4.5e-06	processed_pseudogene
ENSG00000233837	EIF3LP2	2.65778	2.11e-11	processed_pseudogene
ENSG00000219507	FTH1P8	2.65772	2.1e-09	processed_pseudogene
ENSG00000226961	PPIAP60	2.65523	7.4e-08	processed_pseudogene
ENSG00000250444	CCT5P1	2.65463	6.94e-10	processed_pseudogene
ENSG00000238116		2.65361	3.98e-08	processed_pseudogene
ENSG00000261889		2.65358	0.00053332	lncRNA
ENSG00000243230		2.65266	0.000351758	lncRNA
ENSG00000173077	2020-12-01	2.65138	0.000166878	lncRNA
ENSG00000237070		2.6512	0.00431284	lncRNA
ENSG00000236773		2.65107	3.08e-15	processed_pseudogene
ENSG00000243777		2.65065	2.91e-06	processed_pseudogene
ENSG00000215264	RPL10AP3	2.6496	3.3e-05	processed_pseudogene
ENSG00000235590	GNAS-AS1	2.64698	1.76e-06	lncRNA
ENSG00000254719		2.64667	4.29e-09	processed_pseudogene
ENSG00000226415	TPI1P1	2.64631	1.71e-08	processed_pseudogene
ENSG00000099984	GSTT2	2.64567	0.0089674	polymorphic_pseudogene
ENSG00000205056	LINC02397	2.6451	2.95e-05	lncRNA
ENSG00000227766		2.64422	0.000311151	unprocessed_pseudogene
ENSG00000227339	THRAP3P1	2.64279	1.6e-06	processed_pseudogene
ENSG00000233778		2.64175	1.07e-06	processed_pseudogene
ENSG00000257185	LINC02293	2.64133	0.0155896	lncRNA
ENSG00000250896	RNPS1P1	2.64086	1.69e-16	processed_pseudogene
ENSG00000259846		2.63938	0.0153432	lncRNA
ENSG00000281162	LINC01127	2.6387	0.000739239	lncRNA
ENSG00000268157		2.63753	0.000149395	lncRNA
ENSG00000213174		2.63743	9.55e-08	processed_pseudogene
ENSG00000261612	SUB1P3	2.63518	2.44e-08	processed_pseudogene
ENSG00000213509	PPIAP16	2.63461	2.71e-07	processed_pseudogene
ENSG00000228887	EEF1DP1	2.63439	1.71e-14	processed_pseudogene
ENSG00000244086		2.63428	3.66e-08	processed_pseudogene
ENSG00000225462	FDPSP1	2.63184	1.47e-08	processed_pseudogene
ENSG00000242797	GLYCTK-AS1	2.63142	0.0136059	lncRNA
ENSG00000260604		2.63021	0.0040021	lncRNA
ENSG00000229251	HNRNPA1P8	2.62909	7.14e-11	processed_pseudogene
ENSG00000239552	HOXB-AS2	2.62869	0.0277515	lncRNA
ENSG00000239345	HNRNPA1P26	2.62763	3.99e-08	processed_pseudogene
ENSG00000235912		2.62749	2.73e-10	processed_pseudogene
ENSG00000242017	ALG1L15P	2.62685	4.81e-08	processed_pseudogene
ENSG00000226859	LINC02051	2.62593	0.0104707	lncRNA
ENSG00000265451		2.62515	9.61e-07	lncRNA
ENSG00000242208	RPL5P29	2.62408	3.51e-08	processed_pseudogene
ENSG00000257179	HMGN2P6	2.6231	1.86e-08	processed_pseudogene
ENSG00000244097	RPS4XP17	2.62177	9.04e-10	processed_pseudogene
ENSG00000225355	ARL6IP1P2	2.62173	3.8e-09	processed_pseudogene
ENSG00000271579		2.62096	0.00822219	lncRNA
ENSG00000258932		2.62094	0.0475568	transcribed_processed_pseudogene
ENSG00000237352	LINC01358	2.62085	0.00864333	lncRNA
ENSG00000271811		2.62017	0.00442187	lncRNA
ENSG00000136149	RPL13AP25	2.61913	1.85e-08	processed_pseudogene
ENSG00000229944	EIF4EP2	2.61796	4.22e-12	processed_pseudogene
ENSG00000242692	RPS27AP1	2.61385	7.03e-08	processed_pseudogene
ENSG00000223436		2.61054	0.00504422	lncRNA
ENSG00000228285	KATNBL1P6	2.60695	5.36e-07	processed_pseudogene
ENSG00000233662	CALM2P4	2.60475	1.44e-07	processed_pseudogene
ENSG00000225200		2.60259	8.81e-09	processed_pseudogene
ENSG00000277991		2.60244	3.09e-05	lncRNA
ENSG00000219986	BTF3P7	2.60045	4.08e-10	processed_pseudogene
ENSG00000226948	RPS4XP2	2.59938	9.4e-10	transcribed_processed_pseudogene
ENSG00000251002		2.59786	0.0090184	lncRNA
ENSG00000230593	PPIAP40	2.59764	1.42e-08	processed_pseudogene
ENSG00000241464	RPL39P38	2.59617	6.28e-08	processed_pseudogene
ENSG00000176857	GJA1P1	2.59464	9.11e-05	processed_pseudogene
ENSG00000253181		2.59279	0.00249873	lncRNA
ENSG00000215414	PSMA6P1	2.59158	1.2e-09	processed_pseudogene
ENSG00000231531	HINT1P1	2.5903	3.8e-08	processed_pseudogene
ENSG00000256849	TCP1P3	2.58997	1.6e-11	processed_pseudogene
ENSG00000233994	GDI2P2	2.58951	6.83e-09	processed_pseudogene
ENSG00000234080		2.58913	1.34e-11	processed_pseudogene
ENSG00000235211	TMSB10P2	2.58862	1.19e-05	processed_pseudogene
ENSG00000230170	HNRNPA1P28	2.58668	7.13e-10	processed_pseudogene
ENSG00000241458	RPL7P19	2.58613	9.28e-10	processed_pseudogene
ENSG00000230204	FTH1P5	2.58504	5.01e-09	processed_pseudogene
ENSG00000223703		2.58279	0.0167148	unprocessed_pseudogene
ENSG00000235371		2.58248	3.34e-08	processed_pseudogene
ENSG00000279730	KMT5AP1	2.58237	3.41e-10	processed_pseudogene
ENSG00000270980		2.58234	0.000126096	processed_pseudogene
ENSG00000271984		2.58226	4.54e-05	lncRNA
ENSG00000254449	SF3A3P2	2.58207	7.93e-10	processed_pseudogene
ENSG00000258016	HIGD1AP1	2.57979	6.88e-08	processed_pseudogene
ENSG00000233730	LINC01765	2.57845	0.0356128	lncRNA
ENSG00000234135	RPL23AP83	2.57825	3.75e-05	processed_pseudogene
ENSG00000258925	NPM1P5	2.57764	5.38e-07	processed_pseudogene
ENSG00000206228	HNRNPA1P4	2.57763	3.5e-11	processed_pseudogene
ENSG00000230311	TOMM20P4	2.57694	1.28e-07	processed_pseudogene
ENSG00000198868	MTND4LP30	2.57683	1.02e-06	processed_pseudogene
ENSG00000264281		2.57102	2.37e-09	processed_pseudogene
ENSG00000226702	MIR217HG	2.56883	0.0436109	lncRNA
ENSG00000240497		2.56573	0.000518378	lncRNA
ENSG00000249485	RBBP4P1	2.56107	8.65e-13	processed_pseudogene
ENSG00000227077		2.55949	1.4e-09	processed_pseudogene
ENSG00000235957	COX7CP1	2.55891	5.7e-10	processed_pseudogene
ENSG00000227437	RPS8P4	2.55779	7.28e-05	processed_pseudogene
ENSG00000234152	ELOBP1	2.55736	4.16e-06	processed_pseudogene
ENSG00000223791	UBE2E1-AS1	2.55621	4.7e-07	lncRNA
ENSG00000270889		2.5559	4.19e-07	processed_pseudogene
ENSG00000244390	RPS6P22	2.55198	2.27e-05	processed_pseudogene
ENSG00000236106		2.54945	0.00758792	lncRNA
ENSG00000259062	ACTN1-AS1	2.54899	0.000471679	lncRNA
ENSG00000236502	SIX3-AS1	2.54873	0.0302195	lncRNA
ENSG00000228407		2.54765	5.73e-09	processed_pseudogene
ENSG00000244349		2.54745	6.94e-06	lncRNA
ENSG00000244674	RPS3AP15	2.5473	0.000116679	processed_pseudogene
ENSG00000280206		2.54715	4.96e-09	lncRNA
ENSG00000270225	MTCO2P22	2.54679	4.65e-06	processed_pseudogene
ENSG00000244422	RPL38P3	2.54445	2.84e-05	processed_pseudogene
ENSG00000250742	LINC02381	2.54438	0.000226913	lncRNA
ENSG00000234213	FHP1	2.54174	1.36e-08	processed_pseudogene
ENSG00000234883	MIR155HG	2.54089	0.00038338	lncRNA
ENSG00000263232	ATP5F1AP3	2.53969	3.46e-11	processed_pseudogene
ENSG00000244398		2.53897	9.48e-09	processed_pseudogene
ENSG00000247151	CSTF3-DT	2.53726	1.3e-06	lncRNA
ENSG00000238251		2.53678	1.13e-07	processed_pseudogene
ENSG00000251017		2.53375	5.85e-07	processed_pseudogene
ENSG00000235776		2.53309	4.49e-11	processed_pseudogene
ENSG00000171658	NMRAL2P	2.533	0.0136365	transcribed_unprocessed_pseudogene
ENSG00000214297	ALDOAP2	2.53269	1.05e-09	processed_pseudogene
ENSG00000232273	FTH1P1	2.53268	5.55e-09	processed_pseudogene
ENSG00000237181		2.53267	0.000113238	lncRNA
ENSG00000273102		2.53261	0.00354016	lncRNA
ENSG00000224040	HMGN1P4	2.53026	2e-06	processed_pseudogene
ENSG00000136315		2.52785	0.0312219	lncRNA
ENSG00000242951		2.52784	5.07e-08	processed_pseudogene
ENSG00000239470		2.52783	6.31e-07	processed_pseudogene
ENSG00000234645	YWHAEP5	2.52777	1.21e-12	processed_pseudogene
ENSG00000229316	HMGB1P45	2.5265	0.00285319	processed_pseudogene
ENSG00000227081		2.52411	3.57e-09	processed_pseudogene
ENSG00000229596	MYL8P	2.52361	3.73e-07	processed_pseudogene
ENSG00000241155	ARHGAP31-AS1	2.52348	2.44e-07	lncRNA
ENSG00000230507	RPL7AP8	2.51912	5.17e-08	processed_pseudogene
ENSG00000197575	RPS17P2	2.51723	2.7e-08	processed_pseudogene
ENSG00000218208	RPS27AP11	2.51579	1.14e-08	processed_pseudogene
ENSG00000232952		2.51571	3.47e-08	processed_pseudogene
ENSG00000233205		2.51127	2.01e-09	processed_pseudogene
ENSG00000226426		2.50931	0.00252814	lncRNA
ENSG00000273428		2.50901	0.00049252	lncRNA
ENSG00000226436		2.50241	5.27e-07	processed_pseudogene
ENSG00000229083	PSMA6P2	2.50188	8.62e-06	processed_pseudogene
ENSG00000240395	RPL5P23	2.50148	3.87e-09	processed_pseudogene
ENSG00000253821		2.50114	0.0375783	lncRNA
ENSG00000228149	RPL3P1	2.50019	2.55e-09	processed_pseudogene
ENSG00000269416	LINC01224	2.49841	0.0222606	lncRNA
ENSG00000250432	FAM242C	2.49783	0.0191646	lncRNA
ENSG00000213449	GAPDHP28	2.49756	1.09e-06	processed_pseudogene
ENSG00000245857		2.49579	0.00525045	lncRNA
ENSG00000187951		2.49267	2.49e-06	lncRNA
ENSG00000260470		2.49224	0.00123358	lncRNA
ENSG00000231503	PTMAP4	2.49092	1.43e-10	processed_pseudogene
ENSG00000213925	NPM1P33	2.49079	1.09e-06	processed_pseudogene
ENSG00000224837	GCSHP5	2.49048	3e-09	processed_pseudogene
ENSG00000241749	RPSAP52	2.49017	0.0152069	transcribed_processed_pseudogene
ENSG00000237433	RPSAP11	2.48905	9.98e-08	processed_pseudogene
ENSG00000133136	GNG5P2	2.48866	6.47e-09	processed_pseudogene
ENSG00000235821	IFITM4P	2.48827	0.000874484	processed_pseudogene
ENSG00000204652	RPS26P8	2.48679	4.45e-06	processed_pseudogene
ENSG00000236887		2.48665	1.42e-08	processed_pseudogene
ENSG00000213492	NT5C3AP1	2.48557	5.3e-08	transcribed_processed_pseudogene
ENSG00000241095	CYP51A1P1	2.48526	1.88e-06	processed_pseudogene
ENSG00000242068		2.48332	7.8e-07	processed_pseudogene
ENSG00000240122	FABP5P11	2.48166	0.00122456	processed_pseudogene
ENSG00000243023	UBA52P3	2.4805	1.02e-08	processed_pseudogene
ENSG00000213478	CFL1P2	2.47875	4.43e-13	processed_pseudogene
ENSG00000261499		2.47836	5.32e-08	unprocessed_pseudogene
ENSG00000225137	DYNC1I2P1	2.47228	7.52e-15	processed_pseudogene
ENSG00000248988		2.47205	3.01e-05	processed_pseudogene
ENSG00000236349	SUCLG2P2	2.47187	2.54e-07	processed_pseudogene
ENSG00000225649		2.47126	0.016365	lncRNA
ENSG00000224689	ZNF812P	2.47096	0.00462391	transcribed_unprocessed_pseudogene
ENSG00000182814	FUNDC2P2	2.4696	3.33e-06	transcribed_processed_pseudogene
ENSG00000250687		2.46856	0.00660218	transcribed_unprocessed_pseudogene
ENSG00000240622	RPL7P15	2.4685	2.21e-08	processed_pseudogene
ENSG00000213179	RPL17P41	2.4676	3.68e-05	processed_pseudogene
ENSG00000271938		2.46696	6.81e-05	lncRNA
ENSG00000176043		2.4662	1.02e-06	processed_pseudogene
ENSG00000234751		2.46497	3.05e-07	processed_pseudogene
ENSG00000253915	MAPRE1P1	2.46473	2.26e-09	processed_pseudogene
ENSG00000225695	HNRNPA1P35	2.46456	2.01e-10	processed_pseudogene
ENSG00000242278		2.46015	0.000151596	processed_pseudogene
ENSG00000176826	FKBP9P1	2.45957	0.000363432	transcribed_unprocessed_pseudogene
ENSG00000213290	PGK1P2	2.45732	9.08e-09	processed_pseudogene
ENSG00000240975		2.45665	9.01e-05	processed_pseudogene
ENSG00000228974		2.45642	6.75e-05	processed_pseudogene
ENSG00000226835		2.45543	0.00211442	lncRNA
ENSG00000268186	ZNF114-AS1	2.45442	0.00158042	lncRNA
ENSG00000275496		2.45329	7.49e-05	lncRNA
ENSG00000255277	ABCC6P2	2.45219	0.00093201	transcribed_unprocessed_pseudogene
ENSG00000218803	GSTM2P1	2.45139	8.72e-06	processed_pseudogene
ENSG00000226439		2.45099	6.56e-08	processed_pseudogene
ENSG00000270504		2.44624	1.13e-06	lncRNA
ENSG00000248810	LINC02432	2.44529	0.0141751	lncRNA
ENSG00000213761	MT1P1	2.44406	0.000413222	processed_pseudogene
ENSG00000214121	PRDX1P1	2.44292	5.04e-11	processed_pseudogene
ENSG00000229605	RPL21P93	2.4429	4.45e-07	processed_pseudogene
ENSG00000218350	LYPLA1P3	2.4428	1.07e-05	processed_pseudogene
ENSG00000270540		2.44211	0.0218209	lncRNA
ENSG00000224908	TIMM8BP2	2.4414	1.78e-06	processed_pseudogene
ENSG00000215102	TERF1P4	2.44108	5.46e-07	processed_pseudogene
ENSG00000220418	TUBB3P1	2.44066	4.61e-06	processed_pseudogene
ENSG00000257531		2.44037	0.00127225	transcribed_processed_pseudogene
ENSG00000249271	HNRNPA1P44	2.43738	1.53e-06	processed_pseudogene
ENSG00000266913	LINC01841	2.43503	8.39e-05	lncRNA
ENSG00000206147	RPL23AP57	2.43286	1.46e-08	processed_pseudogene
ENSG00000228002	DHX9P1	2.43274	3.88e-09	processed_pseudogene
ENSG00000187504	RPL7P48	2.43242	6.79e-07	processed_pseudogene
ENSG00000234238		2.43194	0.0199598	lncRNA
ENSG00000276380	UBE2NL	2.43073	4.86e-07	polymorphic_pseudogene
ENSG00000240350		2.43003	0.00130279	lncRNA
ENSG00000219559		2.42657	3.32e-05	processed_pseudogene
ENSG00000227399		2.42611	1.36e-05	processed_pseudogene
ENSG00000224183	SDHDP6	2.42583	9.86e-06	processed_pseudogene
ENSG00000231549	ATP5MDP1	2.42464	6.62e-06	processed_pseudogene
ENSG00000243014	PTMAP8	2.42439	7.53e-10	processed_pseudogene
ENSG00000240003	RPL7P24	2.42427	2.73e-06	processed_pseudogene
ENSG00000225094	SETP20	2.42015	4.73e-06	processed_pseudogene
ENSG00000239437	RN7SL752P	2.41986	0.00604337	misc_RNA
ENSG00000196796	NPIPB10P	2.4186	9.68e-05	unprocessed_pseudogene
ENSG00000265415		2.41767	7.06e-10	lncRNA
ENSG00000268812		2.41749	0.0118595	lncRNA
ENSG00000272865		2.41739	0.0262018	lncRNA
ENSG00000259531		2.41168	2.93e-07	processed_pseudogene
ENSG00000230355		2.41133	0.000507353	processed_pseudogene
ENSG00000225930	LINC02249	2.41007	0.00331295	lncRNA
ENSG00000243759	ST13P15	2.40992	6.11e-08	processed_pseudogene
ENSG00000260135	MMP2-AS1	2.40954	0.0268148	lncRNA
ENSG00000231409		2.40854	1.83e-07	processed_pseudogene
ENSG00000255521		2.40601	0.00609429	lncRNA
ENSG00000271043	MTRNR2L2	2.40464	0.00010215	processed_pseudogene
ENSG00000257953		2.4045	0.00989204	lncRNA
ENSG00000214093		2.40379	3.03e-06	processed_pseudogene
ENSG00000240616	RPS6P25	2.40268	1.7e-10	processed_pseudogene
ENSG00000244381		2.4015	6.84e-06	processed_pseudogene
ENSG00000237013	LINC01812	2.39917	0.007979	lncRNA
ENSG00000274331		2.39916	0.0119817	lncRNA
ENSG00000225402		2.3987	4.02e-06	processed_pseudogene
ENSG00000237632	S100A11P1	2.39823	0.000407092	processed_pseudogene
ENSG00000233558		2.39782	2.31e-09	processed_pseudogene
ENSG00000236848	RPL23AP95	2.39694	3.72e-05	processed_pseudogene
ENSG00000205424		2.39677	0.0172727	lncRNA
ENSG00000234981		2.3967	1.73e-07	processed_pseudogene
ENSG00000250548	LINC01303	2.39559	0.00279192	lncRNA
ENSG00000150276	PPIAP26	2.3938	3.2e-06	processed_pseudogene
ENSG00000244582	RPL21P120	2.39346	5.19e-06	processed_pseudogene
ENSG00000259509		2.39274	0.00257814	processed_pseudogene
ENSG00000240409	MTATP8P1	2.39268	5.27e-05	unprocessed_pseudogene
ENSG00000244073	RPS4XP6	2.39146	2.54e-08	processed_pseudogene
ENSG00000241431	RPL37P6	2.39114	1.03e-08	transcribed_processed_pseudogene
ENSG00000256167	ATF4P4	2.39098	4.5e-12	transcribed_processed_pseudogene
ENSG00000226284	ARPC3P1	2.39059	1.05e-09	processed_pseudogene
ENSG00000214073	RPL21P17	2.38962	2.06e-05	processed_pseudogene
ENSG00000223829		2.38932	0.0176976	lncRNA
ENSG00000112715	VEGFA	2.38886	0.00490788	polymorphic_pseudogene
ENSG00000227036	LINC00511	2.38802	2.95e-05	lncRNA
ENSG00000233072	RPS15AP6	2.38024	0.000688547	processed_pseudogene
ENSG00000213005	PTTG3P	2.37848	0.000153763	processed_pseudogene
ENSG00000266998		2.37741	0.000160645	lncRNA
ENSG00000186076		2.37704	1.41e-10	processed_pseudogene
ENSG00000235552	RPL6P27	2.37067	1e-11	transcribed_processed_pseudogene
ENSG00000231234	SKP1P1	2.36889	2.65e-12	transcribed_processed_pseudogene
ENSG00000242661	RPS3AP43	2.36486	4.37e-06	processed_pseudogene
ENSG00000228718	LINC02521	2.3646	0.00076574	lncRNA
ENSG00000224944	CASC6	2.36122	0.00787929	lncRNA
ENSG00000260868	LINC01960	2.36091	0.00245087	lncRNA
ENSG00000176124	DLEU1	2.3587	2.75e-08	lncRNA
ENSG00000255189	GLYATL1P1	2.35787	0.00227937	unprocessed_pseudogene
ENSG00000255422		2.35727	0.00790425	lncRNA
ENSG00000236591		2.35721	0.00138266	lncRNA
ENSG00000188451	SRP72P2	2.35629	9.95e-07	processed_pseudogene
ENSG00000248243	LINC02014	2.35587	0.000166816	lncRNA
ENSG00000187013	C17orf82	2.35378	0.000447747	lncRNA
ENSG00000274447		2.35306	0.000300899	lncRNA
ENSG00000244717	RPS27P14	2.35285	0.00125841	processed_pseudogene
ENSG00000248590	GLDCP1	2.35232	0.000466321	transcribed_processed_pseudogene
ENSG00000231841	FAM192BP	2.35075	1.86e-09	processed_pseudogene
ENSG00000237176		2.34557	4.04e-05	processed_pseudogene
ENSG00000225156		2.34221	0.0113988	lncRNA
ENSG00000267328		2.34216	0.000838242	lncRNA
ENSG00000219932	RPL12P8	2.34026	3.63e-07	processed_pseudogene
ENSG00000268282		2.33756	7.82e-09	processed_pseudogene
ENSG00000234982		2.33578	4.45e-07	processed_pseudogene
ENSG00000272502		2.33447	2.82e-05	lncRNA
ENSG00000241735	FABP5P3	2.33305	4.73e-06	transcribed_processed_pseudogene
ENSG00000227214	HCG15	2.33086	2.04e-05	lncRNA
ENSG00000276651		2.32979	5.52e-05	lncRNA
ENSG00000225259	ST13P6	2.32907	2.98e-09	processed_pseudogene
ENSG00000228775	WEE2-AS1	2.32882	1.06e-06	lncRNA
ENSG00000266402	SNHG25	2.32845	0.000469432	lncRNA
ENSG00000258711		2.32638	0.000357235	lncRNA
ENSG00000243071		2.32553	1.46e-07	processed_pseudogene
ENSG00000244247	LINC01995	2.32438	0.004056	lncRNA
ENSG00000250474	WBP1LP2	2.32237	7.26e-06	processed_pseudogene
ENSG00000228812	LAMA5-AS1	2.31994	0.00336464	lncRNA
ENSG00000234518	PTGES3P1	2.31667	1.57e-12	processed_pseudogene
ENSG00000216835	RBMXP1	2.31637	3.96e-05	processed_pseudogene
ENSG00000259614		2.31629	3.52e-07	processed_pseudogene
ENSG00000213594	GAPDHP25	2.31592	6.92e-05	processed_pseudogene
ENSG00000235651		2.3138	2.27e-06	processed_pseudogene
ENSG00000265182	SRP72P1	2.31373	0.000606163	processed_pseudogene
ENSG00000271930		2.31367	0.00423192	lncRNA
ENSG00000198134	PTMAP9	2.31272	3.42e-12	processed_pseudogene
ENSG00000265975		2.31193	0.00122481	lncRNA
ENSG00000241889		2.31154	8.06e-19	processed_pseudogene
ENSG00000272456		2.30654	0.000436888	lncRNA
ENSG00000240311		2.30642	4.17e-05	processed_pseudogene
ENSG00000213253	RPL12P42	2.30242	9.55e-06	processed_pseudogene
ENSG00000242163		2.30238	1.17e-05	processed_pseudogene
ENSG00000229991	AKR1B1P1	2.30199	3.91e-07	processed_pseudogene
ENSG00000223949	ROR1-AS1	2.29656	0.00943061	lncRNA
ENSG00000272382		2.29607	0.0154231	lncRNA
ENSG00000251495	PPIAP11	2.29486	5.82e-09	processed_pseudogene
ENSG00000225434	LINC01504	2.29396	0.00013817	lncRNA
ENSG00000237875		2.28917	0.00472786	processed_pseudogene
ENSG00000245067	IGFBP7-AS1	2.28898	0.0196964	lncRNA
ENSG00000249859	PVT1	2.28834	1.84e-06	lncRNA
ENSG00000251179	TMEM92-AS1	2.28821	0.00138631	lncRNA
ENSG00000216471	RPSAP43	2.28664	3.03e-05	processed_pseudogene
ENSG00000226085	UQCRFS1P1	2.28318	1.89e-07	processed_pseudogene
ENSG00000225580		2.28163	9.05e-08	processed_pseudogene
ENSG00000229399		2.2809	9.83e-06	processed_pseudogene
ENSG00000225455	TPI1P4	2.28038	0.000406755	processed_pseudogene
ENSG00000236860	RPL39P29	2.27839	0.000921669	processed_pseudogene
ENSG00000214192	UBE2V1P2	2.27641	1.4e-09	processed_pseudogene
ENSG00000254252	RPL7P20	2.27509	0.000200277	processed_pseudogene
ENSG00000237569	TUBAP	2.27486	0.000103329	processed_pseudogene
ENSG00000230018	PPIAP39	2.27432	0.00168945	processed_pseudogene
ENSG00000267751		2.27375	0.000342318	lncRNA
ENSG00000176754	LINC00303	2.27313	0.00923727	lncRNA
ENSG00000235522		2.27292	2.14e-05	lncRNA
ENSG00000265702		2.27118	0.00142283	lncRNA
ENSG00000270532	PEBP1P2	2.26929	2.03e-10	processed_pseudogene
ENSG00000257851	HNRNPA3P10	2.26827	2.16e-08	processed_pseudogene
ENSG00000242052	RPL10P7	2.26623	3.59e-05	processed_pseudogene
ENSG00000255883	FUNDC2P1	2.26589	1.42e-07	processed_pseudogene
ENSG00000271384		2.26471	0.00359551	lncRNA
ENSG00000213891	RPL3P6	2.26394	2.72e-08	processed_pseudogene
ENSG00000258900	HNRNPCP1	2.26299	1.28e-07	processed_pseudogene
ENSG00000265554		2.26264	0.00723158	lncRNA
ENSG00000213985		2.26024	5.43e-06	processed_pseudogene
ENSG00000223675		2.26014	0.00294302	lncRNA
ENSG00000237513		2.25941	0.00181178	lncRNA
ENSG00000253183		2.2584	0.000596848	processed_pseudogene
ENSG00000219797	PPIAP9	2.25686	4.35e-06	processed_pseudogene
ENSG00000267131		2.25631	0.0030221	lncRNA
ENSG00000213467	HMGB1P37	2.25519	5.46e-08	processed_pseudogene
ENSG00000236048		2.25414	9.24e-06	processed_pseudogene
ENSG00000232267	ACTR3P2	2.25376	8.23e-05	processed_pseudogene
ENSG00000232553	CLK2P1	2.25342	1.04e-07	processed_pseudogene
ENSG00000248538		2.25087	0.00172221	lncRNA
ENSG00000213318		2.25024	0.00760717	processed_pseudogene
ENSG00000230747		2.24502	4.31e-05	lncRNA
ENSG00000230712	GGTLC4P	2.24274	0.00553528	unprocessed_pseudogene
ENSG00000213130	EEF1DP5	2.2422	0.00017274	processed_pseudogene
ENSG00000228208	C1orf143	2.24078	0.0372247	lncRNA
ENSG00000236044	FABP5P2	2.24057	0.00362467	processed_pseudogene
ENSG00000204261	PSMB8-AS1	2.2387	1.68e-05	lncRNA
ENSG00000280780	JAKMIP2-AS1	2.23839	0.0238196	lncRNA
ENSG00000224261	RPSAP18	2.23787	7.65e-10	processed_pseudogene
ENSG00000235559	NOP56P1	2.23625	0.00824957	processed_pseudogene
ENSG00000137970	RPL7P9	2.23599	1.08e-09	processed_pseudogene
ENSG00000257027		2.2359	6.67e-10	lncRNA
ENSG00000215210	RBMXP2	2.23539	2.87e-09	processed_pseudogene
ENSG00000213830	CFL1P5	2.23457	3.93e-10	processed_pseudogene
ENSG00000242571	RPL21P11	2.2339	2.35e-07	processed_pseudogene
ENSG00000255737	AGAP2-AS1	2.23371	0.035352	lncRNA
ENSG00000227379	PPIAP2	2.23315	1.21e-06	processed_pseudogene
ENSG00000251062		2.23236	0.00037028	processed_pseudogene
ENSG00000197149		2.23212	7.67e-06	processed_pseudogene
ENSG00000230730		2.23155	0.00224387	lncRNA
ENSG00000240874		2.22767	0.001736	processed_pseudogene
ENSG00000214558		2.22712	3.65e-05	processed_pseudogene
ENSG00000213270	RPL6P25	2.219	5.04e-05	processed_pseudogene
ENSG00000236654		2.21888	3.26e-05	processed_pseudogene
ENSG00000219992		2.21808	0.00109471	processed_pseudogene
ENSG00000189166	TNRC18P3	2.21736	7.7e-05	unprocessed_pseudogene
ENSG00000253541	SEPT10P1	2.21684	1.85e-05	processed_pseudogene
ENSG00000238247		2.21674	1.08e-05	processed_pseudogene
ENSG00000234322	ST13P18	2.21481	2.92e-09	processed_pseudogene
ENSG00000229291		2.21374	6.01e-05	lncRNA
ENSG00000230116		2.21336	0.000181996	processed_pseudogene
ENSG00000241923	RPL14P3	2.21183	1e-07	processed_pseudogene
ENSG00000248596		2.21104	0.0471413	lncRNA
ENSG00000259746	HSPE1P3	2.2108	2.04e-10	processed_pseudogene
ENSG00000250461		2.21038	2.84e-05	processed_pseudogene
ENSG00000256262	USP30-AS1	2.21005	0.00623128	lncRNA
ENSG00000243101	RPS3P7	2.20934	0.00186795	processed_pseudogene
ENSG00000235065	RPL24P2	2.20906	4.13e-07	processed_pseudogene
ENSG00000236536		2.20883	0.0292762	lncRNA
ENSG00000242078		2.20751	0.0445105	lncRNA
ENSG00000235172	LINC01366	2.20043	0.000777427	lncRNA
ENSG00000271047		2.19952	0.00204518	processed_pseudogene
ENSG00000267648		2.19934	0.00146209	transcribed_processed_pseudogene
ENSG00000229897	SEPT7P7	2.19905	3.15e-06	processed_pseudogene
ENSG00000227365		2.19633	0.0296332	lncRNA
ENSG00000234020	CHIAP3	2.19619	0.0180111	unprocessed_pseudogene
ENSG00000233615	HNRNPA1P42	2.19538	5.66e-06	processed_pseudogene
ENSG00000225007		2.19511	0.00465233	lncRNA
ENSG00000232053		2.1922	0.00921892	lncRNA
ENSG00000259032	ENSAP2	2.19148	7.92e-09	processed_pseudogene
ENSG00000257336	PRELID2P1	2.187	0.0229522	processed_pseudogene
ENSG00000124097	HMGB1P1	2.18666	4.57e-07	processed_pseudogene
ENSG00000232573	RPL3P4	2.18552	8.52e-09	processed_pseudogene
ENSG00000205054	LINC01121	2.18515	0.046869	lncRNA
ENSG00000243648		2.1839	6.63e-07	processed_pseudogene
ENSG00000224427		2.18322	9.24e-05	processed_pseudogene
ENSG00000213939		2.18316	1.07e-08	processed_pseudogene
ENSG00000213331		2.18294	0.000113798	processed_pseudogene
ENSG00000226279	RPL12P10	2.18111	5.84e-07	processed_pseudogene
ENSG00000243417		2.18048	1.31e-06	processed_pseudogene
ENSG00000229184	ATP5PDP2	2.17941	9.52e-07	processed_pseudogene
ENSG00000243802		2.17856	7.81e-07	processed_pseudogene
ENSG00000184844	CYCSP45	2.17852	4.17e-05	processed_pseudogene
ENSG00000228589	SPCS2P4	2.17776	8.42e-16	processed_pseudogene
ENSG00000235225		2.17641	1.81e-06	processed_pseudogene
ENSG00000253525		2.17621	0.0106914	processed_pseudogene
ENSG00000219930	GAPDHP67	2.17533	0.00105617	processed_pseudogene
ENSG00000216480		2.17446	3.11e-06	processed_pseudogene
ENSG00000253438	PCAT1	2.17341	0.000514512	lncRNA
ENSG00000233639	PANTR1	2.1693	0.00178171	lncRNA
ENSG00000226359	ACTG1P24	2.1691	2.79e-06	processed_pseudogene
ENSG00000241651		2.16909	1.1e-05	processed_pseudogene
ENSG00000224020	MIR181A2HG	2.16866	0.00121221	lncRNA
ENSG00000258081		2.16826	0.0118465	lncRNA
ENSG00000244535		2.1679	0.00036058	processed_pseudogene
ENSG00000225022	UBE2D3P1	2.16789	5.2e-12	processed_pseudogene
ENSG00000227502	LINC01268	2.16554	0.0171518	lncRNA
ENSG00000268649		2.16468	0.00499692	lncRNA
ENSG00000227615		2.16452	1.45e-06	processed_pseudogene
ENSG00000223773	CD99P1	2.16392	2.97e-07	transcribed_unprocessed_pseudogene
ENSG00000243234		2.16348	0.00251237	processed_pseudogene
ENSG00000228519		2.15681	1.11e-08	processed_pseudogene
ENSG00000225642	SNRPEP5	2.15446	0.00272072	processed_pseudogene
ENSG00000232004	CAP1P2	2.15349	5.16e-13	processed_pseudogene
ENSG00000182021		2.15313	0.00851765	transcribed_unprocessed_pseudogene
ENSG00000261268		2.15181	0.0375404	lncRNA
ENSG00000224865		2.15027	0.0196606	lncRNA
ENSG00000259407		2.15026	0.000348028	lncRNA
ENSG00000213757		2.15001	2.54e-06	processed_pseudogene
ENSG00000259711		2.1491	0.0161964	lncRNA
ENSG00000244151		2.14747	1.82e-05	lncRNA
ENSG00000234618	RPSAP9	2.14524	4.45e-10	processed_pseudogene
ENSG00000214111		2.1451	0.00518488	processed_pseudogene
ENSG00000244682	FCGR2C	2.14426	0.00790176	polymorphic_pseudogene
ENSG00000237745	RPL22P8	2.1418	0.000929992	processed_pseudogene
ENSG00000225099	ATP6V1E1P1	2.14151	3.33e-06	processed_pseudogene
ENSG00000254272		2.14135	9.08e-07	processed_pseudogene
ENSG00000215007	DNAJA1P3	2.14078	1.72e-06	processed_pseudogene
ENSG00000234558	API5P1	2.13952	6.77e-07	processed_pseudogene
ENSG00000176812		2.1383	0.021708	processed_pseudogene
ENSG00000272217		2.13487	0.00061404	lncRNA
ENSG00000230076	RPL10P6	2.13477	0.000330555	processed_pseudogene
ENSG00000240418		2.13397	4.7e-08	processed_pseudogene
ENSG00000279800	BCLAF1P2	2.13228	7.39e-06	processed_pseudogene
ENSG00000249780		2.13076	0.000238771	processed_pseudogene
ENSG00000224286	LINC01142	2.13066	0.00976116	lncRNA
ENSG00000234844	CDC42P2	2.12954	0.00106479	processed_pseudogene
ENSG00000237550	RPL9P9	2.12899	0.000205259	transcribed_processed_pseudogene
ENSG00000073905	VDAC1P1	2.12883	2.07e-09	processed_pseudogene
ENSG00000258960		2.12841	0.000146361	processed_pseudogene
ENSG00000259630		2.12829	0.000242866	transcribed_processed_pseudogene
ENSG00000213880	RPL7AP7	2.12817	0.000659306	processed_pseudogene
ENSG00000242457	RBBP4P2	2.12765	4.36e-10	processed_pseudogene
ENSG00000262703		2.12745	0.00837281	lncRNA
ENSG00000258090		2.12615	7.04e-07	processed_pseudogene
ENSG00000225411		2.12615	0.00123631	lncRNA
ENSG00000227376	FTH1P16	2.12588	7.22e-08	processed_pseudogene
ENSG00000258867	LINC01146	2.12581	0.00907861	lncRNA
ENSG00000165178	NCF1C	2.12376	0.000135916	unprocessed_pseudogene
ENSG00000266282	UBL5P2	2.12301	3.42e-07	processed_pseudogene
ENSG00000251131		2.12279	0.00379035	lncRNA
ENSG00000224321	RPL12P14	2.12224	1.6e-07	processed_pseudogene
ENSG00000237605		2.1215	0.00193358	lncRNA
ENSG00000281880	PAUPAR	2.12078	0.0198449	lncRNA
ENSG00000229165	GDI2P1	2.11683	0.00697111	processed_pseudogene
ENSG00000253886		2.11634	0.000271862	processed_pseudogene
ENSG00000214018	RRM2P3	2.1153	0.0017411	processed_pseudogene
ENSG00000254054		2.11512	0.00256395	lncRNA
ENSG00000177803		2.11455	4.13e-07	processed_pseudogene
ENSG00000213881	NPM1P6	2.11438	7.15e-09	processed_pseudogene
ENSG00000240922	LSAMP-AS1	2.11298	0.0403344	lncRNA
ENSG00000226976	COX6A1P2	2.11109	7.86e-08	processed_pseudogene
ENSG00000215811	BTNL10	2.10966	0.00022295	transcribed_unitary_pseudogene
ENSG00000213293		2.10964	1.96e-07	processed_pseudogene
ENSG00000267279		2.10944	0.000394671	lncRNA
ENSG00000224546	EIF4BP3	2.10913	3.1e-09	processed_pseudogene
ENSG00000259004	LINC02285	2.10803	0.0033209	lncRNA
ENSG00000263680		2.10711	0.00125411	lncRNA
ENSG00000237595	LINC01275	2.10496	0.00608574	lncRNA
ENSG00000240096		2.10191	1.31e-07	processed_pseudogene
ENSG00000205293	LINC01602	2.10188	0.0469724	lncRNA
ENSG00000236312	RPL34P34	2.09691	1.99e-05	processed_pseudogene
ENSG00000268001	CARD8-AS1	2.09604	2.72e-06	lncRNA
ENSG00000230090		2.09403	0.0312312	lncRNA
ENSG00000256673		2.09336	0.0452986	unprocessed_pseudogene
ENSG00000218227		2.09246	1.19e-10	transcribed_processed_pseudogene
ENSG00000266479		2.092	0.000432288	processed_pseudogene
ENSG00000207547	MIR25	2.0886	0.000227398	miRNA
ENSG00000241255		2.08842	1.97e-06	processed_pseudogene
ENSG00000228674	PPIAP59	2.08659	0.000203188	processed_pseudogene
ENSG00000213239	NPM1P32	2.08655	1.41e-06	processed_pseudogene
ENSG00000227157		2.08595	0.0081201	lncRNA
ENSG00000275491	LINC01730	2.08446	0.00348916	lncRNA
ENSG00000228612	HK2P1	2.08368	0.00360948	processed_pseudogene
ENSG00000235997	LINC01936	2.08361	0.00134972	lncRNA
ENSG00000259042		2.08189	0.0325212	lncRNA
ENSG00000267449		2.08188	0.000431889	lncRNA
ENSG00000213979	RPL7AP14	2.08026	5.33e-07	processed_pseudogene
ENSG00000259001		2.0792	0.0459922	lncRNA
ENSG00000267312		2.07789	0.000442829	processed_pseudogene
ENSG00000232046	LINC01798	2.07712	0.00599404	lncRNA
ENSG00000237390		2.07616	0.011716	lncRNA
ENSG00000249395	CASC9	2.07454	0.0333811	lncRNA
ENSG00000273272		2.07362	0.00661167	lncRNA
ENSG00000232228		2.07334	5.82e-05	processed_pseudogene
ENSG00000256226		2.07069	0.0104359	lncRNA
ENSG00000266976		2.06749	0.0036104	lncRNA
ENSG00000214289	RPL39P5	2.06659	2.99e-05	transcribed_processed_pseudogene
ENSG00000265574	WDR45BP1	2.06522	4.75e-05	processed_pseudogene
ENSG00000176343	RPL37AP8	2.0643	1.17e-06	processed_pseudogene
ENSG00000223886		2.06317	6.2e-05	processed_pseudogene
ENSG00000267028	TCF4-AS1	2.06307	0.0104311	lncRNA
ENSG00000233830	EIF4HP1	2.06148	4.72e-07	processed_pseudogene
ENSG00000258100		2.06032	0.0233285	lncRNA
ENSG00000258457		2.0601	0.000165314	lncRNA
ENSG00000232187	FTH1P7	2.05707	2.33e-07	processed_pseudogene
ENSG00000225486		2.05634	0.000149563	processed_pseudogene
ENSG00000276509		2.05543	0.0172827	lncRNA
ENSG00000256594		2.05524	2.55e-08	transcribed_unprocessed_pseudogene
ENSG00000233611		2.05443	0.01312	lncRNA
ENSG00000213237	PTMAP10	2.05392	2.06e-05	processed_pseudogene
ENSG00000226051	ZNF503-AS1	2.0539	5.11e-05	lncRNA
ENSG00000213946	DNAJB1P1	2.05363	0.000200041	processed_pseudogene
ENSG00000213695	RPS7P14	2.05343	4.35e-07	processed_pseudogene
ENSG00000232150	ST13P4	2.0531	6.02e-08	processed_pseudogene
ENSG00000214110	LDHAP4	2.05219	0.000136017	transcribed_processed_pseudogene
ENSG00000242142	SERBP1P3	2.05133	0.00159235	processed_pseudogene
ENSG00000268438	BNIP3P27	2.05058	0.00771214	processed_pseudogene
ENSG00000239532		2.04824	5.45e-05	processed_pseudogene
ENSG00000231890	DARS-AS1	2.04698	1.77e-06	lncRNA
ENSG00000275029	HMGB1P24	2.04616	3.08e-05	transcribed_processed_pseudogene
ENSG00000214975	PPIAP29	2.04318	1.58e-05	processed_pseudogene
ENSG00000272666		2.0409	0.00806521	lncRNA
ENSG00000269373		2.03989	0.00854314	unprocessed_pseudogene
ENSG00000253408		2.03967	0.00639939	lncRNA
ENSG00000235008		2.03963	0.00528254	processed_pseudogene
ENSG00000234036	TXNP6	2.03896	2.64e-06	processed_pseudogene
ENSG00000244642	RN7SL396P	2.03671	0.0185013	misc_RNA
ENSG00000264635		2.03671	0.00277656	lncRNA
ENSG00000267500	ZNF887P	2.03654	0.00569589	transcribed_unprocessed_pseudogene
ENSG00000224164		2.03651	0.00743381	lncRNA
ENSG00000259230	LINC02323	2.03639	0.0121189	lncRNA
ENSG00000224746		2.03624	0.00791263	lncRNA
ENSG00000258744		2.03452	0.000866448	lncRNA
ENSG00000272662		2.0331	0.00532933	lncRNA
ENSG00000180673	EXOC5P1	2.03167	0.000545247	processed_pseudogene
ENSG00000225558	UBE2D3P2	2.02949	1.85e-07	processed_pseudogene
ENSG00000213994		2.02816	0.000747911	lncRNA
ENSG00000270231	NBPF8	2.02552	1.06e-05	transcribed_unprocessed_pseudogene
ENSG00000244604		2.02526	0.000442913	processed_pseudogene
ENSG00000173727		2.02498	3.84e-05	transcribed_unprocessed_pseudogene
ENSG00000224137	LINC01857	2.02387	0.0334905	lncRNA
ENSG00000265078	RN7SL664P	2.02287	0.0309592	misc_RNA
ENSG00000259045	MTCO1P2	2.02168	8.27e-06	unprocessed_pseudogene
ENSG00000215070	XRCC6P5	2.0206	0.000617573	processed_pseudogene
ENSG00000233347	ERP29P1	2.02018	7.48e-08	processed_pseudogene
ENSG00000274026	FAM27E3	2.01918	0.00173704	lncRNA
ENSG00000224411	HSP90AA2P	2.01877	1.87e-07	processed_pseudogene
ENSG00000213468	FIRRE	2.01845	0.000446666	lncRNA
ENSG00000225531		2.01773	1.32e-05	processed_pseudogene
ENSG00000266274	RN7SL138P	2.01671	0.000366994	misc_RNA
ENSG00000260689	HNRNPA3P11	2.01593	0.000658351	processed_pseudogene
ENSG00000231713		2.01532	0.0141948	lncRNA
ENSG00000273341		2.01424	0.00308934	lncRNA
ENSG00000242882	RPL5P11	2.01184	6.95e-07	processed_pseudogene
ENSG00000260816		2.0118	0.00684537	lncRNA
ENSG00000213332	SLC25A5P6	2.01143	0.00114257	processed_pseudogene
ENSG00000240634		2.01103	1.3e-06	processed_pseudogene
ENSG00000228106		2.00802	2e-06	lncRNA
ENSG00000185275	CD24P4	2.00701	0.0299821	processed_pseudogene
ENSG00000248785	HIGD1AP14	2.00631	1.67e-05	processed_pseudogene
ENSG00000271590		2.00605	0.0174165	lncRNA
ENSG00000260907		2.00516	0.0271332	lncRNA
ENSG00000226845	EEF1GP3	2.00492	0.000652143	processed_pseudogene
ENSG00000242607	RPS3AP34	2.00151	2.47e-05	processed_pseudogene
ENSG00000263219	RYKP1	1.99947	1.41e-08	processed_pseudogene
ENSG00000272954		1.99937	0.00285445	lncRNA
ENSG00000243297	RPL31P61	1.99878	2.24e-06	processed_pseudogene
ENSG00000227987		1.99847	0.0484031	lncRNA
ENSG00000215457	RPS8P3	1.99798	0.0015103	processed_pseudogene
ENSG00000234705	HMGA1P4	1.99742	0.0055649	lncRNA
ENSG00000276092		1.99671	0.00259065	lncRNA
ENSG00000234619	RPL7P11	1.99596	0.000597523	processed_pseudogene
ENSG00000243730	RPL29P3	1.99573	0.000508627	processed_pseudogene
ENSG00000234324	RPL9P2	1.99552	0.000806396	processed_pseudogene
ENSG00000237529		1.99489	0.0103922	lncRNA
ENSG00000220793	RPL21P119	1.99329	7.05e-06	processed_pseudogene
ENSG00000227499		1.99326	0.00516659	processed_pseudogene
ENSG00000213300	HNRNPA3P6	1.99316	1.66e-08	processed_pseudogene
ENSG00000253968		1.99205	0.00493299	lncRNA
ENSG00000240869	RN7SL128P	1.9895	0.0189219	misc_RNA
ENSG00000249119	MTND6P4	1.98895	1.9e-05	processed_pseudogene
ENSG00000234183	LINC01952	1.98797	0.0111504	lncRNA
ENSG00000213250	RBMS2P1	1.9866	2.64e-05	processed_pseudogene
ENSG00000227158		1.98587	0.00919554	processed_pseudogene
ENSG00000214617	SLC6A10P	1.98532	0.00103908	transcribed_unprocessed_pseudogene
ENSG00000232037		1.98498	0.000223907	processed_pseudogene
ENSG00000237484	LINC01684	1.98463	0.00712554	lncRNA
ENSG00000246582		1.98453	0.00141066	lncRNA
ENSG00000233817		1.98376	0.0144582	lncRNA
ENSG00000226869	LHFPL3-AS1	1.9796	0.0417747	lncRNA
ENSG00000278910	BANCR	1.97887	0.0224407	lncRNA
ENSG00000246223	LINC01550	1.97859	0.000140907	lncRNA
ENSG00000174495	PPIAP80	1.97656	0.000987084	processed_pseudogene
ENSG00000212829	RPS26P3	1.97636	0.000194428	processed_pseudogene
ENSG00000272183		1.97569	0.00152958	lncRNA
ENSG00000268849	SIGLEC22P	1.97565	0.00113592	transcribed_unprocessed_pseudogene
ENSG00000205300		1.97521	0.017288	lncRNA
ENSG00000272979		1.97473	0.000110132	lncRNA
ENSG00000213371	NAP1L1P3	1.9746	1.45e-06	processed_pseudogene
ENSG00000235029	MNX1-AS2	1.97453	0.0175094	lncRNA
ENSG00000250536	ABHD17AP3	1.97293	7.35e-08	unprocessed_pseudogene
ENSG00000235545		1.97172	0.000533518	lncRNA
ENSG00000271983		1.97068	0.00199599	lncRNA
ENSG00000224161	RPS26P54	1.96927	0.0049081	processed_pseudogene
ENSG00000255450		1.96878	0.000817275	processed_pseudogene
ENSG00000226915		1.96796	2.81e-05	processed_pseudogene
ENSG00000244153	WWP1P1	1.96733	0.000546412	processed_pseudogene
ENSG00000250562	RPL38P4	1.963	0.00425949	processed_pseudogene
ENSG00000258581		1.96271	3.17e-05	processed_pseudogene
ENSG00000111788		1.96147	0.000825247	unprocessed_pseudogene
ENSG00000224011		1.96089	0.00129146	processed_pseudogene
ENSG00000225742	LINC02036	1.96073	0.00617294	lncRNA
ENSG00000237897		1.96059	0.000129727	processed_pseudogene
ENSG00000253223		1.95996	0.00047258	processed_pseudogene
ENSG00000174715	PPIAP72	1.95937	4.42e-05	processed_pseudogene
ENSG00000249797	LINC02147	1.95786	0.0163342	lncRNA
ENSG00000254662		1.95706	5.51e-06	lncRNA
ENSG00000240674		1.95493	0.000153391	processed_pseudogene
ENSG00000218676	BRD7P4	1.95407	0.000235585	processed_pseudogene
ENSG00000226999		1.95314	0.00844962	processed_pseudogene
ENSG00000242899	RPL7P16	1.95261	0.000331851	processed_pseudogene
ENSG00000224950		1.95239	0.00230626	lncRNA
ENSG00000224094	RPS24P8	1.95204	7.03e-06	processed_pseudogene
ENSG00000215160	OR7E122P	1.94996	0.0171534	transcribed_unprocessed_pseudogene
ENSG00000258357		1.94971	0.000118216	processed_pseudogene
ENSG00000208036	MIR106B	1.94958	0.00204842	miRNA
ENSG00000245812	LINC02202	1.94954	0.000306882	lncRNA
ENSG00000225101	OR52K3P	1.94706	0.00616268	transcribed_unprocessed_pseudogene
ENSG00000225067	RPL23AP2	1.94628	5.7e-08	processed_pseudogene
ENSG00000240758		1.94516	0.00645595	lncRNA
ENSG00000232499		1.94513	6.12e-07	processed_pseudogene
ENSG00000255528		1.94318	0.0248688	lncRNA
ENSG00000253833		1.94164	9.69e-08	processed_pseudogene
ENSG00000256148		1.94105	8.52e-05	processed_pseudogene
ENSG00000177855	CACYBPP2	1.94076	4.99e-08	processed_pseudogene
ENSG00000239419	RN7SL535P	1.94061	0.00803378	misc_RNA
ENSG00000213303		1.93917	2.03e-06	processed_pseudogene
ENSG00000226964	RHEBP2	1.93887	8.09e-08	processed_pseudogene
ENSG00000266648	SETP3	1.93803	4.47e-05	processed_pseudogene
ENSG00000277156		1.93796	0.00346736	processed_pseudogene
ENSG00000274825		1.93739	0.0156633	lncRNA
ENSG00000260136		1.93726	4.81e-07	lncRNA
ENSG00000226677	IGBP1P1	1.93295	1.44e-07	processed_pseudogene
ENSG00000213997	PGAM1P7	1.9313	0.00989774	processed_pseudogene
ENSG00000250343	STK32A-AS1	1.93126	0.0071503	lncRNA
ENSG00000255100		1.93123	0.000298919	lncRNA
ENSG00000256940		1.93081	0.00192123	lncRNA
ENSG00000250815		1.93005	0.037172	processed_pseudogene
ENSG00000275441		1.92977	0.000644738	lncRNA
ENSG00000186715	MST1L	1.92901	0.0196457	transcribed_unprocessed_pseudogene
ENSG00000225916		1.92886	0.00402906	lncRNA
ENSG00000249639		1.92771	0.0234904	lncRNA
ENSG00000224731		1.92609	0.037124	lncRNA
ENSG00000225807		1.92504	0.0074281	lncRNA
ENSG00000224831	TMEM183B	1.9244	4.7e-07	processed_pseudogene
ENSG00000267406		1.92412	0.00686025	lncRNA
ENSG00000219758		1.9239	0.00243361	processed_pseudogene
ENSG00000250786	SNHG18	1.92199	0.0189337	lncRNA
ENSG00000238279		1.92035	0.00397383	lncRNA
ENSG00000244184		1.91873	0.00120228	lncRNA
ENSG00000241612		1.91726	0.00015847	processed_pseudogene
ENSG00000273063		1.91514	0.00690447	lncRNA
ENSG00000224391	LINC01280	1.91449	0.0243985	lncRNA
ENSG00000231057		1.91423	0.0481333	lncRNA
ENSG00000241810	HMGN2P13	1.91265	0.00537567	processed_pseudogene
ENSG00000236086	HMGN2P28	1.91159	0.000340661	processed_pseudogene
ENSG00000230673	PABPC1P3	1.91138	2.19e-08	processed_pseudogene
ENSG00000237406	NDUFA9P1	1.90745	0.000362807	processed_pseudogene
ENSG00000184100	BRD7P2	1.90697	5.84e-08	processed_pseudogene
ENSG00000244171	PBX2P1	1.90684	3.13e-06	processed_pseudogene
ENSG00000230071	RPL4P6	1.90561	0.000135861	processed_pseudogene
ENSG00000184414	IRS3P	1.90541	0.00363985	processed_pseudogene
ENSG00000230990		1.9052	0.0216677	lncRNA
ENSG00000280852		1.90445	0.000121231	transcribed_processed_pseudogene
ENSG00000254340		1.90337	0.000355871	lncRNA
ENSG00000241293	PPATP1	1.90317	0.00224297	processed_pseudogene
ENSG00000258952	SALRNA1	1.90297	0.0276472	lncRNA
ENSG00000205105	COX17P1	1.90284	7.39e-05	processed_pseudogene
ENSG00000253986		1.90205	0.00541174	lncRNA
ENSG00000232333	RPS27AP2	1.90127	4.72e-05	processed_pseudogene
ENSG00000277651		1.90012	0.00939657	lncRNA
ENSG00000257119	EEF1B2P4	1.89925	0.00494193	processed_pseudogene
ENSG00000260442	ATP2A1-AS1	1.89883	0.000135155	lncRNA
ENSG00000270230	MTND6P22	1.89844	0.000594913	processed_pseudogene
ENSG00000234397	PPIAP34	1.89802	1.25e-05	processed_pseudogene
ENSG00000181359	HSP90AA6P	1.89781	0.000183106	transcribed_processed_pseudogene
ENSG00000227117	NA	1.89774	0.02216	lncRNA
ENSG00000257167	TMPO-AS1	1.89705	1.48e-05	lncRNA
ENSG00000229111	MED4-AS1	1.89701	2.54e-05	lncRNA
ENSG00000239593		1.89696	0.0165041	lncRNA
ENSG00000242295		1.89647	0.00334055	processed_pseudogene
ENSG00000218996	ARL4AP5	1.89446	0.00038114	processed_pseudogene
ENSG00000222881		1.89355	0.0124059	misc_RNA
ENSG00000253608		1.89321	0.00788244	lncRNA
ENSG00000232387	SKA2P1	1.88933	3.52e-05	processed_pseudogene
ENSG00000262904	TMPOP2	1.88723	0.00115285	processed_pseudogene
ENSG00000229162		1.88646	0.0051966	lncRNA
ENSG00000216285		1.88536	2.16e-07	processed_pseudogene
ENSG00000258249		1.88488	0.0184565	lncRNA
ENSG00000224157	HCG14	1.88306	0.00604585	lncRNA
ENSG00000247774	PCED1B-AS1	1.88206	0.00644419	lncRNA
ENSG00000197813		1.88174	0.00532662	lncRNA
ENSG00000230581	ACTG1P14	1.88162	7.36e-08	processed_pseudogene
ENSG00000241112	RPL29P14	1.88064	0.00588462	processed_pseudogene
ENSG00000177173	NAP1L4P1	1.87955	3.84e-05	processed_pseudogene
ENSG00000229230	MT1P3	1.87872	0.00412355	processed_pseudogene
ENSG00000233588	CYP51A1P2	1.8778	1.3e-06	processed_pseudogene
ENSG00000241933	DENND6A-DT	1.8778	0.00165806	lncRNA
ENSG00000260886	TAT-AS1	1.87765	0.00707691	lncRNA
ENSG00000231831	MTHFD1P1	1.87064	7.93e-06	processed_pseudogene
ENSG00000241782		1.86756	0.00490111	processed_pseudogene
ENSG00000234232		1.86607	0.0230937	transcribed_unprocessed_pseudogene
ENSG00000232774		1.86545	0.0197287	lncRNA
ENSG00000255350	MTCO1P15	1.86494	0.00395132	processed_pseudogene
ENSG00000275090	RN7SL296P	1.86342	0.0185013	misc_RNA
ENSG00000180764	PIPSL	1.86064	7.12e-12	transcribed_processed_pseudogene
ENSG00000172965	MIR4435-2HG	1.8606	0.00753986	lncRNA
ENSG00000273958		1.85979	0.00245123	lncRNA
ENSG00000262119		1.85955	0.0298299	lncRNA
ENSG00000267102		1.85845	0.00238775	transcribed_processed_pseudogene
ENSG00000254270	ERHP1	1.85824	4.18e-06	processed_pseudogene
ENSG00000234076	TPRG1-AS1	1.85822	0.00841781	lncRNA
ENSG00000226723		1.85783	1.3e-06	processed_pseudogene
ENSG00000226457	RPL22P3	1.85675	8.59e-06	processed_pseudogene
ENSG00000235121		1.85593	0.0103956	lncRNA
ENSG00000266876		1.85589	6.74e-06	transcribed_processed_pseudogene
ENSG00000205579	DYNLL1P1	1.8558	4.38e-08	processed_pseudogene
ENSG00000262001	DLGAP1-AS2	1.85326	4.13e-05	lncRNA
ENSG00000213849		1.85296	0.00129645	processed_pseudogene
ENSG00000232060	SLC4A1APP1	1.85259	7.69e-08	processed_pseudogene
ENSG00000244538		1.85203	0.000369424	processed_pseudogene
ENSG00000228031		1.85166	0.00815112	lncRNA
ENSG00000212961	HNRNPA1P40	1.85111	0.000267916	processed_pseudogene
ENSG00000257346		1.84961	0.0256751	lncRNA
ENSG00000277737		1.84799	0.0462397	unprocessed_pseudogene
ENSG00000254593	OR7E126P	1.8468	0.00346484	unprocessed_pseudogene
ENSG00000256124	LINC01152	1.84627	0.000269794	lncRNA
ENSG00000182487	NCF1B	1.84553	0.00142867	transcribed_unprocessed_pseudogene
ENSG00000235674	LDHAP2	1.84525	0.000208625	processed_pseudogene
ENSG00000213860	RPL21P75	1.84463	0.00010532	processed_pseudogene
ENSG00000214653	HNRNPA3P3	1.84354	1.38e-06	processed_pseudogene
ENSG00000225559		1.84212	0.0187232	lncRNA
ENSG00000206337	HCP5	1.84203	0.0233654	lncRNA
ENSG00000257588		1.84124	0.0482915	lncRNA
ENSG00000232818	RPS2P32	1.84044	0.00195457	processed_pseudogene
ENSG00000236698	EIF1AXP1	1.8394	1.35e-06	processed_pseudogene
ENSG00000239719		1.83788	3.11e-05	processed_pseudogene
ENSG00000236459	HNRNPA1P22	1.83755	0.000203612	processed_pseudogene
ENSG00000214182	PTMAP5	1.83618	1.55e-08	transcribed_processed_pseudogene
ENSG00000244306		1.83517	0.0457144	transcribed_processed_pseudogene
ENSG00000240882		1.83244	1.3e-05	processed_pseudogene
ENSG00000232259		1.8293	0.00118653	lncRNA
ENSG00000253721	SUMO2P20	1.82901	0.000554311	processed_pseudogene
ENSG00000228649	SNHG26	1.82819	0.0165493	lncRNA
ENSG00000259125	LRP1-AS	1.82782	0.00883973	lncRNA
ENSG00000179428		1.82572	0.034561	lncRNA
ENSG00000235670	RPL21P40	1.82533	0.00389815	processed_pseudogene
ENSG00000214108	TPT1P5	1.82528	0.00230371	processed_pseudogene
ENSG00000219665	ZNF433-AS1	1.82528	6.09e-09	lncRNA
ENSG00000267366		1.82382	0.0118096	lncRNA
ENSG00000258033		1.82364	9.65e-06	unprocessed_pseudogene
ENSG00000254331	CKS1BP7	1.82264	0.00740995	processed_pseudogene
ENSG00000203897	SPATA42	1.82162	0.00512333	lncRNA
ENSG00000230564	CALM1P2	1.81975	0.0212044	processed_pseudogene
ENSG00000242020	RN7SL68P	1.81965	0.0153272	misc_RNA
ENSG00000242267	SKINT1L	1.81827	0.0422463	transcribed_unprocessed_pseudogene
ENSG00000233184		1.81768	3.4e-08	lncRNA
ENSG00000226032		1.81559	0.0141013	lncRNA
ENSG00000230832		1.81443	6.38e-05	processed_pseudogene
ENSG00000234692		1.8143	0.0486542	lncRNA
ENSG00000231043		1.81334	1.99e-10	processed_pseudogene
ENSG00000258111		1.81323	0.00774985	processed_pseudogene
ENSG00000270823		1.81294	0.00450759	lncRNA
ENSG00000260597		1.8129	0.0476471	lncRNA
ENSG00000272267		1.81265	0.0358027	lncRNA
ENSG00000219329		1.81234	0.00013231	processed_pseudogene
ENSG00000236570	RAD23BP1	1.81226	0.000102024	processed_pseudogene
ENSG00000265091		1.81206	0.000224155	lncRNA
ENSG00000228412		1.81187	0.0119949	lncRNA
ENSG00000234332	BCAS2P2	1.81177	0.000588322	processed_pseudogene
ENSG00000232906		1.81143	0.0374836	processed_pseudogene
ENSG00000216740	ANXA2P3	1.81118	0.00780028	processed_pseudogene
ENSG00000231333	RPL34P6	1.80938	0.00013567	processed_pseudogene
ENSG00000258077		1.80846	0.0214536	lncRNA
ENSG00000235089		1.80397	0.00236995	processed_pseudogene
ENSG00000269228	RPS27AP19	1.8039	0.000773073	processed_pseudogene
ENSG00000235454	HAUS6P3	1.80221	0.0201861	processed_pseudogene
ENSG00000251050		1.80101	3.32e-05	processed_pseudogene
ENSG00000273464		1.80048	0.0011538	lncRNA
ENSG00000214269	LGMNP1	1.79943	8.1e-05	processed_pseudogene
ENSG00000272716		1.79791	0.000352067	lncRNA
ENSG00000272711		1.79718	0.000389605	lncRNA
ENSG00000230695		1.79666	0.0171697	lncRNA
ENSG00000229604	MTATP8P2	1.79477	0.000265965	processed_pseudogene
ENSG00000243711	RPL21P116	1.78877	0.000520476	processed_pseudogene
ENSG00000226432		1.78545	4.17e-05	processed_pseudogene
ENSG00000225422	RBMS1P1	1.78334	0.000379792	processed_pseudogene
ENSG00000246130		1.78284	0.0177709	lncRNA
ENSG00000231942	HNRNPA1P36	1.78041	0.000439002	processed_pseudogene
ENSG00000234129		1.77934	0.000640606	lncRNA
ENSG00000241506	PSMC1P1	1.77921	8.19e-09	processed_pseudogene
ENSG00000226421	SLC25A5P5	1.77562	1.17e-05	processed_pseudogene
ENSG00000231252		1.77521	0.0228261	lncRNA
ENSG00000180662	RPL21P8	1.77394	0.00372283	processed_pseudogene
ENSG00000212789	ST13P5	1.77028	1.07e-07	processed_pseudogene
ENSG00000267736	HMGB2P1	1.76983	0.00294586	transcribed_processed_pseudogene
ENSG00000236259	PPIAP64	1.76884	0.000291577	processed_pseudogene
ENSG00000262202		1.76876	0.0149097	lncRNA
ENSG00000233461		1.76875	6.45e-07	lncRNA
ENSG00000279072		1.7686	0.0147395	lncRNA
ENSG00000226798		1.7675	0.0341892	lncRNA
ENSG00000229671	LINC01150	1.76662	0.00436035	lncRNA
ENSG00000262519	TXNP4	1.76544	0.00080877	processed_pseudogene
ENSG00000258017		1.76377	0.000706274	lncRNA
ENSG00000229570	GAPDHP58	1.76101	0.000334888	processed_pseudogene
ENSG00000225530	SP3P	1.76024	0.00819772	processed_pseudogene
ENSG00000259516	ANP32AP1	1.75876	0.000116711	transcribed_processed_pseudogene
ENSG00000272655	POLR2J4	1.758	1.14e-05	transcribed_unprocessed_pseudogene
ENSG00000238072		1.75495	0.00015847	processed_pseudogene
ENSG00000278177		1.75227	0.0205833	lncRNA
ENSG00000230269	LINC02525	1.75225	0.0237354	lncRNA
ENSG00000269970		1.75192	0.0261228	lncRNA
ENSG00000213856	VDAC1P2	1.75051	1.52e-06	processed_pseudogene
ENSG00000275512		1.75025	0.0221216	lncRNA
ENSG00000261635		1.75023	0.000923347	processed_pseudogene
ENSG00000213261	EEF1B2P6	1.75018	2.51e-05	processed_pseudogene
ENSG00000214359	RPL18P10	1.74899	0.00995648	processed_pseudogene
ENSG00000254003		1.74843	3.45e-05	lncRNA
ENSG00000263711		1.74586	0.0180939	lncRNA
ENSG00000261504	LINC01686	1.74557	0.000268569	lncRNA
ENSG00000226774		1.74435	0.00414564	processed_pseudogene
ENSG00000267533		1.74255	1.61e-06	processed_pseudogene
ENSG00000233509	ZNF197-AS1	1.74146	7.54e-05	lncRNA
ENSG00000254352		1.74073	0.00919136	processed_pseudogene
ENSG00000257576	HSPD1P4	1.73944	2.42e-09	processed_pseudogene
ENSG00000238132	CASC4P1	1.73877	0.000371212	processed_pseudogene
ENSG00000235045	RPL7P8	1.73774	9.57e-05	processed_pseudogene
ENSG00000261089	CDC37P2	1.73636	0.0154175	processed_pseudogene
ENSG00000269887		1.73347	0.00110444	lncRNA
ENSG00000216819	TUBB2BP1	1.7332	0.000473822	unprocessed_pseudogene
ENSG00000183199	HSP90AB3P	1.73318	1.81e-06	processed_pseudogene
ENSG00000198744	MTCO3P12	1.73305	0.000689791	unprocessed_pseudogene
ENSG00000251411		1.73271	1.1e-06	processed_pseudogene
ENSG00000228592		1.73149	0.0121504	lncRNA
ENSG00000227440	ATP5MC1P4	1.73116	0.00449249	processed_pseudogene
ENSG00000230262	LINC02603	1.72996	0.00249873	lncRNA
ENSG00000222041	CYTOR	1.72946	0.0268448	lncRNA
ENSG00000242960	FTH1P23	1.72906	9.46e-06	processed_pseudogene
ENSG00000265735	RN7SL5P	1.7273	0.0489596	misc_RNA
ENSG00000255441		1.72695	0.00276221	lncRNA
ENSG00000264772		1.72664	4.67e-10	lncRNA
ENSG00000271207	MTCO1P22	1.72636	0.000832654	processed_pseudogene
ENSG00000180867	PDIA3P1	1.72595	6.31e-08	transcribed_processed_pseudogene
ENSG00000267024		1.72576	0.00439403	lncRNA
ENSG00000239374		1.72559	0.00403808	processed_pseudogene
ENSG00000244196	PPIAP15	1.72419	0.00686991	processed_pseudogene
ENSG00000225419	RPL21P3	1.72416	3.47e-05	processed_pseudogene
[truncated: 2,377 more rows]

## Sheet: Table S4
Table S4: Tumorpurity, ESTIMATE, stromal and immune scores of 153 primary GBM cases in TCGA GBM cohort.
id	StromalScore	ImmuneScore	ESTIMATEScore	TumorPurity
TCGA-02-0047-01	174.963	887.61	1062.57	0.724174
TCGA-02-0055-01	1268.51	1673.83	2942.34	0.508901
TCGA-02-2483-01	-348.081	597.812	249.731	0.801112
TCGA-02-2485-01	-606.597	-29.688	-636.285	0.871968
TCGA-02-2486-01	181.235	1966.95	2148.18	0.605569
TCGA-06-0125-01	-568.91	-205.522	-774.432	0.881716
TCGA-06-0129-01	-759.47	1043.96	284.485	0.798049
TCGA-06-0130-01	1286.16	2531.7	3817.87	0.394378
TCGA-06-0132-01	590.657	1750.87	2341.52	0.582744
TCGA-06-0138-01	313.987	1244	1557.99	0.672155
TCGA-06-0139-01	1229.81	2737.77	3967.57	0.37409
TCGA-06-0141-01	519.011	1873.34	2392.35	0.576664
TCGA-06-0156-01	-84.1494	1169.69	1085.54	0.721845
TCGA-06-0157-01	-36.6921	652.904	616.212	0.767772
TCGA-06-0158-01	-264.247	805.168	540.922	0.774806
TCGA-06-0168-01	350.433	1275.56	1625.99	0.66473
TCGA-06-0174-01	-670.236	-148.635	-818.871	0.884775
TCGA-06-0178-01	-312.719	892.366	579.647	0.7712
TCGA-06-0184-01	251.642	1534.82	1786.47	0.646949
TCGA-06-0187-01	-230.267	809.173	578.906	0.771269
TCGA-06-0190-01	774.388	1421.86	2196.25	0.599939
TCGA-06-0210-01	-170.396	1315.03	1144.63	0.715815
TCGA-06-0211-01	40.5843	1090.74	1131.32	0.717178
TCGA-06-0219-01	-282.244	846.909	564.665	0.772598
TCGA-06-0238-01	-146.501	1050.59	904.086	0.74002
TCGA-06-0644-01	784.353	1274.76	2059.11	0.615922
TCGA-06-0645-01	649.524	1888.52	2538.04	0.559062
TCGA-06-0646-01	71.769	1157.08	1228.84	0.707129
TCGA-06-0649-01	411.72	1372.9	1784.62	0.647156
TCGA-06-0686-01	-408.034	333.434	-74.6001	0.828688
TCGA-06-0743-01	-371.536	580.121	208.585	0.804713
TCGA-06-0744-01	-620.852	165.523	-455.329	0.858658
TCGA-06-0745-01	-71.7365	886.234	814.497	0.7488
TCGA-06-0747-01	-1082.51	-160.31	-1242.82	0.912044
TCGA-06-0749-01	-333.3	1137.76	804.458	0.749776
TCGA-06-0750-01	317.619	1034.43	1352.05	0.694226
TCGA-06-0878-01	61.2176	1065.95	1127.17	0.717602
TCGA-06-0882-01	90.9051	1255.55	1346.46	0.694817
TCGA-06-1804-01	-406.944	109.243	-297.701	0.84657
TCGA-06-2557-01	114.403	1767.61	1882.01	0.636191
TCGA-06-2558-01	-42.1895	474.291	432.101	0.784805
TCGA-06-2559-01	-361.239	312.408	-48.8318	0.826565
TCGA-06-2561-01	-193.972	1218.29	1024.31	0.728035
TCGA-06-2562-01	47.3399	791.366	838.706	0.74644
TCGA-06-2563-01	-335.051	337.125	2.07367	0.822336
TCGA-06-2564-01	-161.643	772.912	611.269	0.768237
TCGA-06-2565-01	-633.678	185.479	-448.199	0.858121
TCGA-06-2567-01	-5.7369	1149	1143.26	0.715955
TCGA-06-2569-01	-1.02477	-1040.17	-1041.19	0.899509
TCGA-06-2570-01	-294.734	885.564	590.829	0.770154
TCGA-06-5408-01	-469.796	181.961	-287.835	0.845798
TCGA-06-5410-01	888.255	2514.27	3402.52	0.449637
TCGA-06-5411-01	-222.623	465.578	242.955	0.801707
TCGA-06-5412-01	751.329	1895.66	2646.99	0.545732
TCGA-06-5413-01	448.07	1091.63	1539.7	0.674139
TCGA-06-5414-01	-258.63	1177.68	919.05	0.738541
TCGA-06-5416-01	-1112.52	-530.151	-1642.67	0.934529
TCGA-06-5417-01	-875.029	-222.169	-1097.2	0.90307
TCGA-06-5418-01	-257.548	934.526	676.977	0.762026
TCGA-06-5856-01	-64.9423	560.165	495.223	0.779029
TCGA-06-5858-01	-27.5579	678.977	651.419	0.76445
TCGA-06-5859-01	-257.813	937.266	679.453	0.761791
TCGA-08-0386-01	-580.269	-306.734	-887.002	0.889391
TCGA-12-0616-01	-513.143	632.633	119.49	0.812408
TCGA-12-0618-01	-975.362	-459.763	-1435.13	0.923255
TCGA-12-0619-01	-21.2247	1266.71	1245.48	0.7054
TCGA-12-0821-01	-483.936	-135.308	-619.244	0.870741
TCGA-12-1597-01	-547.364	326.712	-220.652	0.840496
TCGA-12-3650-01	-675.37	344.645	-330.725	0.84914
TCGA-12-3652-01	-978.727	-12.2256	-990.953	0.896262
TCGA-12-3653-01	-679.149	618.326	-60.8221	0.827554
TCGA-12-5295-01	-300.712	1187.27	886.559	0.741748
TCGA-12-5299-01	-279.082	618.469	339.386	0.793167
TCGA-14-0781-01	465.464	1188.48	1653.95	0.661659
TCGA-14-0787-01	-581.187	773.347	192.159	0.806142
TCGA-14-0789-01	192.641	1523.85	1716.49	0.654747
TCGA-14-0790-01	-830.188	-512.525	-1342.71	0.917959
TCGA-14-0817-01	217.727	1608.65	1826.38	0.64247
TCGA-14-0871-01	-444.625	-693.721	-1138.35	0.905648
TCGA-14-1034-01	-88.1747	1103.52	1015.35	0.728937
TCGA-14-1823-01	59.5016	1491.37	1550.87	0.672928
TCGA-14-1825-01	-859.744	-112.039	-971.783	0.895011
TCGA-14-1829-01	285.693	1217.42	1503.12	0.678096
TCGA-14-2554-01	-66.8435	1087.74	1020.9	0.728379
TCGA-15-0742-01	-995.313	-172.233	-1167.55	0.907457
TCGA-15-1444-01	-123.26	908.645	785.385	0.751626
TCGA-16-0846-01	-217.419	1157.08	939.665	0.736497
TCGA-16-1045-01	688.222	1738.78	2427.01	0.572501
TCGA-19-1390-01	-1228.76	-346.696	-1575.45	0.930972
TCGA-19-1787-01	-277.356	793.122	515.766	0.777135
TCGA-19-2619-01	-510.359	-139.136	-649.495	0.872916
TCGA-19-2620-01	-365.398	306.539	-58.8592	0.827393
TCGA-19-2624-01	-1325.35	-844.272	-2169.63	0.959236
TCGA-19-2625-01	-582.02	223.989	-358.032	0.851251
TCGA-19-2629-01	-277.003	870.157	593.155	0.769936
TCGA-19-4065-01	299.22	1589.23	1888.45	0.635462
TCGA-19-5960-01	-1214.07	-794.524	-2008.6	0.952288
TCGA-26-1442-01	-721.178	-2.44909	-723.628	0.878173
TCGA-26-5132-01	-411.925	417.244	5.31908	0.822065
TCGA-26-5133-01	-802.705	-415.529	-1218.23	0.910558
TCGA-26-5134-01	-646.402	88.4041	-557.998	0.866285
TCGA-26-5135-01	-4.79077	745.998	741.207	0.755887
TCGA-26-5136-01	94.3244	1166.68	1261	0.703783
TCGA-26-5139-01	-218.015	579.075	361.06	0.791225
TCGA-27-1830-01	261.932	944.762	1206.69	0.709424
TCGA-27-1831-01	245.338	1212.52	1457.85	0.682964
TCGA-27-1832-01	170.428	1426.37	1596.8	0.667926
TCGA-27-1834-01	-121.819	1122.98	1001.16	0.730361
TCGA-27-1835-01	-839.835	-511.087	-1350.92	0.918436
TCGA-27-1837-01	-383.811	615.137	231.326	0.802726
TCGA-27-2519-01	125.123	1354.39	1479.52	0.680638
TCGA-27-2521-01	-887.459	-368.361	-1255.82	0.912825
TCGA-27-2523-01	-922.017	-60.0835	-982.1	0.895685
TCGA-27-2524-01	-33.2182	902.547	869.328	0.743442
TCGA-27-2526-01	-603.165	982.494	379.329	0.789582
TCGA-27-2528-01	-176.045	-427.995	-604.04	0.869641
TCGA-28-1747-01	-442.971	1133.62	690.653	0.760725
TCGA-28-1753-01	590.599	1388.55	1979.15	0.625126
TCGA-28-2499-01	-517.303	470.838	-46.4642	0.826369
TCGA-28-2509-01	-616.352	622.069	5.7174	0.822032
TCGA-28-2513-01	600.294	1610.19	2210.48	0.598266
TCGA-28-2514-01	-592.413	-18.8306	-611.244	0.870163
TCGA-28-5204-01	-500.597	424.797	-75.7991	0.828787
TCGA-28-5207-01	105.477	359.252	464.729	0.781828
TCGA-28-5208-01	-15.8077	617.777	601.969	0.76911
TCGA-28-5209-01	-544.201	-85.7553	-629.956	0.871513
TCGA-28-5213-01	747.47	2002.55	2750.02	0.532996
TCGA-28-5215-01	424.724	844.754	1269.48	0.702899
TCGA-28-5216-01	-105.974	500.518	394.544	0.78821
TCGA-28-5218-01	1221.48	1715.31	2936.8	0.509602
TCGA-28-5220-01	-416.457	735.611	319.154	0.794972
TCGA-32-1970-01	-576.091	69.2757	-506.816	0.862507
TCGA-32-1980-01	394.093	1327.58	1721.67	0.654172
TCGA-32-1982-01	337.35	1351.33	1688.68	0.657827
TCGA-32-2615-01	20.3863	967.287	987.674	0.731712
TCGA-32-2616-01	-515.895	526.454	10.5596	0.821627
TCGA-32-2632-01	160.682	1411.7	1572.39	0.670588
TCGA-32-2634-01	-678.084	-280.951	-959.036	0.894175
TCGA-32-2638-01	274.297	1072.18	1346.47	0.694815
TCGA-32-4213-01	566.835	1491.99	2058.83	0.615955
TCGA-32-5222-01	-73.9955	1174.82	1100.83	0.72029
TCGA-41-2571-01	-872.878	-6.29981	-879.178	0.888865
TCGA-41-2572-01	-271.289	578.482	307.193	0.796036
TCGA-41-3915-01	418.236	1221.41	1639.64	0.663232
TCGA-41-4097-01	501.179	1035.64	1536.82	0.674452
TCGA-41-5651-01	-929.464	-623.191	-1552.66	0.929745
TCGA-76-4925-01	-861.148	-352.408	-1213.56	0.910274
TCGA-76-4926-01	-694.924	49.1431	-645.781	0.87265
TCGA-76-4927-01	289.825	818.375	1108.2	0.719539
TCGA-76-4928-01	-125.07	982.152	857.082	0.744643
TCGA-76-4929-01	-453.286	276.602	-176.685	0.836982
TCGA-76-4931-01	-1007.23	-220.406	-1227.64	0.911128
TCGA-76-4932-01	-759.227	363.61	-395.617	0.854133

## Sheet: Table S5
Table S5: Differentially expressed lncRNAs between high and low immune score in TCGA GBM cohort.
Regulation	Ensembl ID	log2 Fold Change	Adj.Pval	Symbol	Chr	Type
Up	ENSG00000253821	2.15503	2.53e-09		8q12.1	lincRNA
Up	ENSG00000246430	2.06449	1.48e-14	LINC00968	8q12.1	lincRNA
Up	ENSG00000136315	1.98036	3.86e-09		14q11.2	lincRNA
Up	ENSG00000250771	1.97049	5.61e-15		4q31.3	transcribed_unprocessed_pseudogene
Up	ENSG00000213876	1.95749	2.44e-13	RPL7AP64	17p13.1	processed_pseudogene
Up	ENSG00000225107	1.93879	7.38e-06		2q22.3	lincRNA
Up	ENSG00000248227	1.9375	3.07e-08	LINC02513	4p14	lincRNA
Up	ENSG00000249001	1.85984	8.03e-06		4q22.1	antisense
Up	ENSG00000224397	1.85788	1.36e-11	SMIM25	20q13.13	lincRNA
Up	ENSG00000224689	1.73187	2.32e-13	ZNF812P	19p13.2	transcribed_unprocessed_pseudogene
Up	ENSG00000268734	1.6875	2.12e-11		19q13.42	lincRNA
Up	ENSG00000259004	1.68402	5.13e-19	LINC02285	14q32.31	lincRNA
Up	ENSG00000265531	1.68015	4.36e-19	FCGR1CP	1q21.1	unprocessed_pseudogene
Up	ENSG00000225986	1.64449	6.63e-05	UBXN10-AS1	1p36.12	antisense
Up	ENSG00000227066	1.64282	6.43e-09		1p36.12	lincRNA
Up	ENSG00000258082	1.63248	1.62e-14		1q42.3	lincRNA
Up	ENSG00000231426	1.62836	1.91e-10	FILNC1	6q24.1	lincRNA
Up	ENSG00000223552	1.62154	1.48e-16		3p21.31	antisense
Up	ENSG00000268355	1.61238	1.78e-14		19q13.2	lincRNA
Up	ENSG00000229588	1.61173	0.00013		1q24.1	lincRNA
Up	ENSG00000266088	1.61025	9.01e-11		17q21.2	lincRNA
Up	ENSG00000247774	1.60008	1.11e-20	PCED1B-AS1	12q13.11	processed_transcript
Up	ENSG00000256262	1.59213	4.29e-12	USP30-AS1	12q24.11	antisense
Up	ENSG00000251230	1.59012	1.54e-08	MIR3945HG	4q35.1	lincRNA
Up	ENSG00000258867	1.58039	9.21e-13	LINC01146	14q31.3	lincRNA
Up	ENSG00000273837	1.57907	2.68e-09		19q13.41	sense_intronic
Up	ENSG00000234506	1.57805	1.96e-12	LINC01506	9q21.11	lincRNA
Up	ENSG00000229647	1.55817	1.8e-07	MYOSLID	2q33.3	lincRNA
Up	ENSG00000274536	1.5571	6.61e-16		Xq12	antisense
Up	ENSG00000224307	1.55142	9.5e-18		9q34.11	lincRNA
Up	ENSG00000233093	1.55069	2.17e-08	LINC00892	Xq26.3	processed_transcript
Up	ENSG00000223534	1.54551	3e-09	HLA-DQB1-AS1	6p21.32	antisense
Up	ENSG00000228427	1.54178	1.66e-18		Xq13.1	lincRNA
Up	ENSG00000258476	1.53735	1.29e-07	LINC02207	15q26.2	lincRNA
Up	ENSG00000258352	1.51251	6.61e-16		12q13.11	transcribed_processed_pseudogene
Up	ENSG00000248810	1.50835	6.93e-07	LINC02432	4q31.21	lincRNA
Up	ENSG00000234362	1.50453	1.1e-07	LINC01914	2p21	lincRNA
Up	ENSG00000277587	1.49961	1.19e-09		19p13.2	lincRNA
Up	ENSG00000258810	1.49823	2.39e-15		14q11.2	antisense
Up	ENSG00000231574	1.49761	1.56e-06	LINC02015	3q26.32	lincRNA
Up	ENSG00000238005	1.48251	9.21e-13		1q42.3	lincRNA
Up	ENSG00000272839	1.47644	1.27e-08		7q36.3	antisense
Up	ENSG00000256597	1.47623	1.51e-05	LINC02393	12q24.32	lincRNA
Up	ENSG00000224137	1.47443	1.39e-06	LINC01857	2q33.3	lincRNA
Up	ENSG00000270164	1.46972	3.16e-12	LINC01480	19q13.2	lincRNA
Up	ENSG00000254887	1.45714	4.12e-12		19q13.2	processed_transcript
Up	ENSG00000255197	1.45024	2.01e-17		11p11.2	antisense
Up	ENSG00000276476	1.4429	5.9e-08		13q12.11	lincRNA
Up	ENSG00000250687	1.44152	2.24e-07		5q13.2	transcribed_unprocessed_pseudogene
Up	ENSG00000233038	1.43943	4.41e-16		7q36.3	antisense
Up	ENSG00000234232	1.432	5.72e-09		1q21.2	transcribed_unprocessed_pseudogene
Up	ENSG00000236591	1.42236	2.49e-12		6q25.1	antisense
Up	ENSG00000267990	1.42195	6.58e-10		19q13.41	unprocessed_pseudogene
Up	ENSG00000179840	1.41692	1.55e-10	PIK3CD-AS1	1p36.22	antisense
Up	ENSG00000272666	1.40954	1.37e-09		22q13.33	lincRNA
Up	ENSG00000265975	1.40675	1.76e-11		17p13.1	lincRNA
Up	ENSG00000229671	1.39416	5.32e-16	LINC01150	11p15.5	lincRNA
Up	ENSG00000232721	1.39353	1.81e-08		1q21.1	lincRNA
Up	ENSG00000266835	1.39214	2.81e-07	GAPLINC	18p11.31	lincRNA
Up	ENSG00000231131	1.39207	1.77e-08	LNCAROD	10q21.1	lincRNA
Up	ENSG00000229391	1.38863	2.07e-05	HLA-DRB6	6p21.32	transcribed_unprocessed_pseudogene
Up	ENSG00000229056	1.38408	1.95e-06	HECW2-AS1	2q32.3	antisense
Up	ENSG00000228221	1.38269	1.25e-06	LINC00578	3q26.32	lincRNA
Up	ENSG00000276980	1.3824	1.42e-08		19p13.3	sense_intronic
Up	ENSG00000255189	1.38096	1.27e-08	GLYATL1P1	11q12.1	unprocessed_pseudogene
Up	ENSG00000266389	1.37666	4.08e-10		17p13.1	lincRNA
Up	ENSG00000235576	1.37551	1.1e-09	LINC01871	2p25.1	lincRNA
Up	ENSG00000273341	1.36211	6.5e-12		7q11.23	lincRNA
Up	ENSG00000233968	1.35427	3.95e-05		10p12.31	antisense
Up	ENSG00000224557	1.35305	1.57e-09	HLA-DPB2	6p21.32	transcribed_unprocessed_pseudogene
Up	ENSG00000249867	1.35266	0.00101		11p14.1	lincRNA
Up	ENSG00000184106	1.35206	3.63e-05	TREML3P	6p21.1	transcribed_unprocessed_pseudogene
Up	ENSG00000272908	1.35181	5.61e-15		7p14.1	lincRNA
Up	ENSG00000236453	1.34355	0.00159		7q21.3	lincRNA
Up	ENSG00000269981	1.34344	4.3e-06		1p36.33	processed_pseudogene
Up	ENSG00000281852	1.34322	7.09e-10	LINC00891	Xq13.1	lincRNA
Up	ENSG00000277089	1.33938	8.65e-08		17q12	antisense
Up	ENSG00000255750	1.33303	3.05e-05		12p11.23	antisense
Up	ENSG00000275585	1.33257	9.49e-06		1p11.2	transcribed_unprocessed_pseudogene
Up	ENSG00000237955	1.32813	3.63e-08		19q13.42	processed_pseudogene
Up	ENSG00000249746	1.32584	5.91e-06		5q15	lincRNA
Up	ENSG00000223485	1.32567	1.41e-05	LINC01615	6q27	lincRNA
Up	ENSG00000269927	1.32439	6.2e-05		14q24.2	lincRNA
Up	ENSG00000254288	1.32042	4.92e-10		8q21.11	lincRNA
Up	ENSG00000248323	1.31786	2.28e-05	LUCAT1	5q14.3	antisense
Up	ENSG00000250548	1.3163	4.3e-08	LINC01303	14q23.1	lincRNA
Up	ENSG00000268903	1.30985	2.24e-07		1p36.33	processed_pseudogene
Up	ENSG00000236120	1.30918	5.61e-15		Xp22.32	lincRNA
Up	ENSG00000258181	1.30791	2.35e-08		12q13.11	lincRNA
Up	ENSG00000268027	1.30759	1.53e-13		19q13.2	lincRNA
Up	ENSG00000253161	1.30462	4.05e-05	LINC01605	8p11.23	lincRNA
Up	ENSG00000253214	1.30296	3.04e-11		8q21.13	lincRNA
Up	ENSG00000236846	1.30268	2.59e-08		1q41	lincRNA
Up	ENSG00000258512	1.30153	2.39e-05	LINC00239	14q32.31	lincRNA
Up	ENSG00000255422	1.3013	4.3e-06		11q23.3	antisense
Up	ENSG00000230138	1.30115	5.29e-06		1p32.3	lincRNA
Up	ENSG00000228058	1.30092	1.21e-09	LINC01736	1q42.13	lincRNA
Up	ENSG00000261218	1.29918	3.29e-10		16q23.3	lincRNA
Up	ENSG00000257336	1.29646	5.33e-05	PRELID2P1	12q15	processed_pseudogene
Up	ENSG00000251169	1.2931	3.31e-06	LINC01843	5q31.1	lincRNA
Up	ENSG00000272632	1.28899	3.18e-07		4q31.21	lincRNA
Up	ENSG00000253408	1.28212	6.88e-08		8p11.21	antisense
Up	ENSG00000226125	1.27468	3.42e-11	LINC01907	2q37.1	lincRNA
Up	ENSG00000237513	1.27133	4.13e-08		7q22.3	lincRNA
Up	ENSG00000234076	1.26575	1.25e-09	TPRG1-AS1	3q28	lincRNA
Up	ENSG00000280560	1.26137	1.62e-08	LINC01374	10q23.31	lincRNA
Up	ENSG00000229628	1.26061	5.13e-06		7p12.3	lincRNA
Up	ENSG00000237484	1.25679	2.08e-08	LINC01684	21q21.2	lincRNA
Up	ENSG00000246082	1.25534	1.31e-16	NUDT16P1	3q22.1	transcribed_unitary_pseudogene
Up	ENSG00000226791	1.25227	4.36e-19	LINC02611	2q11.2	lincRNA
Up	ENSG00000231560	1.2507	1.85e-05	CLEC12A-AS1	12p13.31	lincRNA
Up	ENSG00000226816	1.2507	7.17e-08		7p15.3	lincRNA
Up	ENSG00000268849	1.2502	3.69e-11	SIGLEC22P	19q13.41	transcribed_unprocessed_pseudogene
Up	ENSG00000269072	1.24945	1.24e-08		19q13.41	antisense
Up	ENSG00000176659	1.24821	1.03e-13	C20orf197	20q13.33	lincRNA
Up	ENSG00000226453	1.24811	1.65e-12	LINC02542	6q14.1	lincRNA
Up	ENSG00000255240	1.24663	1.27e-08		11q12.1	antisense
Up	ENSG00000257398	1.24488	1.46e-05		12q23.3	lincRNA
Up	ENSG00000231964	1.24455	1.62e-08		10q11.21	antisense
Up	ENSG00000218565	1.24208	2.32e-07		6q24.1	processed_pseudogene
Up	ENSG00000232679	1.23875	0.000253	LINC01705	1q41	lincRNA
Up	ENSG00000264707	1.23802	1.53e-13	L3MBTL4-AS1	18p11.31	lincRNA
Up	ENSG00000267607	1.23701	2.69e-05		19p13.2	antisense
Up	ENSG00000226751	1.2359	9.45e-10		21q11.2	lincRNA
Up	ENSG00000260228	1.22201	3.79e-10		16q23.3	antisense
Up	ENSG00000247134	1.21618	3.15e-06		8p12	lincRNA
Up	ENSG00000245954	1.21535	3.2e-06	LINC02273	4q31.3	lincRNA
Up	ENSG00000245164	1.20696	5.48e-07	LINC00861	8q24.13	lincRNA
Up	ENSG00000214855	1.20643	4.32e-09	APOC1P1	19q13.32	transcribed_unprocessed_pseudogene
Up	ENSG00000230155	1.20562	3.18e-14		20q11.22	antisense
Up	ENSG00000266970	1.20455	1.67e-06		17q25.3	lincRNA
Up	ENSG00000253998	1.20219	0.000151	IGKV2-29	2p11.2	IG_V_pseudogene
Up	ENSG00000214381	1.20209	0.00377	LINC00488	3q13.13	processed_transcript
Up	ENSG00000251442	1.20079	7.34e-12	LINC01094	4q21.21	lincRNA
Up	ENSG00000235038	1.20051	0.000858		1p32.2	lincRNA
Up	ENSG00000182487	1.19735	9.24e-12	NCF1B	7q11.23	transcribed_unprocessed_pseudogene
Up	ENSG00000269729	1.19641	0.000391		19q13.32	lincRNA
Up	ENSG00000263317	1.19468	0.00022	LINC01982	17q22	lincRNA
Up	ENSG00000237422	1.19401	2.85e-08		9q22.2	lincRNA
Up	ENSG00000237523	1.19394	5.26e-05	LINC00857	10q22.3	lincRNA
Up	ENSG00000203446	1.19324	0.000667		7p14.1	antisense
Up	ENSG00000234754	1.19177	0.00273		1q41	lincRNA
Up	ENSG00000244682	1.19174	3.02e-06	FCGR2C	1q23.3	polymorphic_pseudogene
Up	ENSG00000248187	1.19139	8.87e-05		4q28.2	lincRNA
Up	ENSG00000237352	1.1898	0.000241	LINC01358	1p32.1	lincRNA
Up	ENSG00000253525	1.1897	2.28e-05		8q21.3	processed_pseudogene
Up	ENSG00000248208	1.18708	5.58e-13	WDR45P1	4q31.3	processed_pseudogene
Up	ENSG00000259225	1.18679	7.17e-08	LINC02345	15q14	lincRNA
Up	ENSG00000255921	1.18635	0.00041		12p12.1	antisense
Up	ENSG00000275678	1.18475	0.00533		1p31.3	sense_intronic
Up	ENSG00000224164	1.18384	1.76e-07		6p22.3	lincRNA
Up	ENSG00000260135	1.1826	0.00236	MMP2-AS1	16q12.2	lincRNA
Up	ENSG00000268758	1.1706	1.02e-07	ADGRE4P	19p13.2	transcribed_unprocessed_pseudogene
Up	ENSG00000233430	1.16885	8.62e-06		1q21.1	unprocessed_pseudogene
Up	ENSG00000254952	1.16099	1.1e-05		11q12.2	lincRNA
Up	ENSG00000225370	1.15737	2.64e-07		19q13.42	unprocessed_pseudogene
Up	ENSG00000225511	1.15698	0.00468	LINC00475	9q22.31	transcribed_unprocessed_pseudogene
Up	ENSG00000222022	1.14716	1.09e-05		2q37.3	lincRNA
Up	ENSG00000234380	1.14624	1.73e-06	LINC01426	21q22.12	lincRNA
Up	ENSG00000254054	1.14559	1.92e-08		8p22	lincRNA
Up	ENSG00000259436	1.14425	1.93e-09		19q13.2	antisense
Up	ENSG00000254545	1.14163	0.00279		1p35.2	antisense
Up	ENSG00000236990	1.14006	1.97e-07		10p15.1	lincRNA
Up	ENSG00000234571	1.13968	4.54e-07		1q21.1	lincRNA
Up	ENSG00000260078	1.13803	4.81e-06		16q12.2	transcribed_unprocessed_pseudogene
Up	ENSG00000240476	1.13767	0.000264	LINC00973	3q12.1	lincRNA
Up	ENSG00000260454	1.134	0.000924		9q22.2	lincRNA
Up	ENSG00000235641	1.1334	1.46e-05	LINC00484	9q22.2	lincRNA
Up	ENSG00000253490	1.12565	4.49e-07	LINC02099	8p12	lincRNA
Up	ENSG00000179428	1.12489	0.0001		7p15.3	antisense
Up	ENSG00000253557	1.12438	8.85e-06		8p21.3	lincRNA
Up	ENSG00000225492	1.12301	0.000403	GBP1P1	1p22.2	transcribed_unprocessed_pseudogene
Up	ENSG00000171101	1.12175	4.62e-07	SIGLEC17P	19q13.41	transcribed_unprocessed_pseudogene
Up	ENSG00000261520	1.12161	0.0152	DLGAP1-AS5	18p11.31	antisense
Up	ENSG00000256948	1.11997	0.00226		12p13.33	antisense
Up	ENSG00000230438	1.11749	4.24e-06	SERPINB9P1	6p25.2	lincRNA
Up	ENSG00000184385	1.11722	0.00357	UMODL1-AS1	21q22.3	sense_overlapping
Up	ENSG00000260850	1.11668	0.00219		16q12.1	lincRNA
Up	ENSG00000275278	1.11055	0.000235		12p11.22	antisense
Up	ENSG00000257139	1.10978	0.00294		12q15	lincRNA
Up	ENSG00000267461	1.10681	0.000199		17q24.2	lincRNA
Up	ENSG00000218809	1.10401	2.95e-05		6p21.1	unprocessed_pseudogene
Up	ENSG00000246582	1.10356	1.26e-08		8p21.3	processed_transcript
Up	ENSG00000257219	1.10227	5.38e-05	LNCOG	12q21.2	lincRNA
Up	ENSG00000265743	1.10168	9.24e-12		17q11.2	lincRNA
Up	ENSG00000225217	1.09763	5.52e-05	HSPA7	1q23.3	unprocessed_pseudogene
Up	ENSG00000230526	1.09754	2.47e-06		10q22.1	lincRNA
Up	ENSG00000235933	1.097	0.000459	LINC01779	1p13.1	lincRNA
Up	ENSG00000226012	1.09689	1.1e-05		21q22.13	lincRNA
Up	ENSG00000261618	1.09444	0.000994	LINC02605	8q21.13	lincRNA
Up	ENSG00000267123	1.09335	6.16e-05	SCAT1	17q25.3	lincRNA
Up	ENSG00000250159	1.09289	0.000829		5q31.2	antisense
Up	ENSG00000236469	1.09284	0.000288		2p13.3	antisense
Up	ENSG00000165178	1.09191	4.49e-11	NCF1C	7q11.23	unprocessed_pseudogene
Up	ENSG00000232774	1.09182	2.33e-05		14q23.1	lincRNA
Up	ENSG00000253632	1.09179	0.000291		8p12	lincRNA
Up	ENSG00000205300	1.09073	0.000189		20p13	lincRNA
Up	ENSG00000233730	1.08821	0.0209	LINC01765	1p13.2	lincRNA
Up	ENSG00000233521	1.08528	0.0188	LINC01638	22q12.1	lincRNA
Up	ENSG00000238121	1.08074	1.74e-07	LINC00426	13q12.3	lincRNA
Up	ENSG00000196301	1.07788	1.07e-05	HLA-DRB9	6p21.32	unprocessed_pseudogene
Up	ENSG00000131401	1.07734	0.00037	NAPSB	19q13.33	transcribed_unprocessed_pseudogene
Up	ENSG00000278095	1.07678	0.000213		12p12.1	antisense
Up	ENSG00000225434	1.07649	8.73e-10	LINC01504	9q21.13	lincRNA
Up	ENSG00000237476	1.07561	2.38e-10	LINC01637	22q11.21	lincRNA
Up	ENSG00000225062	1.07407	4.72e-06	CATIP-AS1	2q35	processed_transcript
Up	ENSG00000281103	1.07371	1.54e-13	TRG-AS1	7p14.1	antisense
Up	ENSG00000240602	1.07335	0.000132	AADACP1	3q25.1	transcribed_unprocessed_pseudogene
Up	ENSG00000242611	1.06731	0.00246		7p22.3	lincRNA
Up	ENSG00000250125	1.06342	0.0002	LINC02232	4q13.1	lincRNA
Up	ENSG00000182048	1.06333	1.15e-09	TRPC2	11p15.4	transcribed_unprocessed_pseudogene
Up	ENSG00000237233	1.06229	4.05e-05	TMEM26-AS1	10q21.2	antisense
Up	ENSG00000233682	1.05933	0.0114		6q25.3	antisense
Up	ENSG00000250155	1.05798	9.93e-06		5p13.2	antisense
Up	ENSG00000232973	1.05773	0.000151	CYP1B1-AS1	2p22.2	antisense
Up	ENSG00000254041	1.05554	0.00935		8q23.1	antisense
Up	ENSG00000232310	1.05271	6.08e-05		6q23.2	lincRNA
Up	ENSG00000245067	1.0514	0.00182	IGFBP7-AS1	4q12	antisense
Up	ENSG00000273855	1.05135	1.24e-08		15q15.1	sense_intronic
Up	ENSG00000214100	1.04598	0.00116	PLAC9P1	2q21.1	transcribed_unprocessed_pseudogene
Up	ENSG00000255980	1.04466	0.000432		11q13.3	lincRNA
Up	ENSG00000244459	1.04253	3.91e-09		4p16.3	lincRNA
Up	ENSG00000261040	1.04234	0.000215	WFDC21P	17q23.1	transcribed_unitary_pseudogene
Up	ENSG00000227403	1.04164	0.000507	LINC01806	2q24.2	lincRNA
Up	ENSG00000229409	1.03934	7.13e-07		22q13.33	processed_pseudogene
Up	ENSG00000256633	1.03917	0.00021		11q13.4	antisense
Up	ENSG00000230730	1.03916	2.65e-05		2p23.2	antisense
Up	ENSG00000225720	1.03847	3.43e-06		22q13.1	transcribed_unprocessed_pseudogene
Up	ENSG00000273272	1.03725	6.84e-05		22q13.33	lincRNA
Up	ENSG00000254838	1.03414	2.12e-11	GVINP1	11p15.4	transcribed_unprocessed_pseudogene
Up	ENSG00000231123	1.03126	0.000724	SPATA20P1	21q22.13	processed_pseudogene
Up	ENSG00000273409	1.02977	0.000946		11q24.2	lincRNA
Up	ENSG00000271584	1.02967	0.0499	LINC02550	11q23.1	lincRNA
Up	ENSG00000231752	1.02933	1.08e-05	EMBP1	1p11.2	transcribed_unprocessed_pseudogene
Up	ENSG00000226659	1.02913	7.38e-06		10q23.1	antisense
Up	ENSG00000226777	1.0286	0.000878	FAM30A	14q32.33	lincRNA
Up	ENSG00000225101	1.0267	4.65e-06	OR52K3P	11p15.4	transcribed_unprocessed_pseudogene
Up	ENSG00000229664	1.02216	0.00021		10p15.1	antisense
Up	ENSG00000254395	1.01993	0.000186	IGHV4-55	14q32.33	IG_V_pseudogene
Up	ENSG00000228013	1.01771	7.48e-10	IL6R-AS1	1q21.3	antisense
Up	ENSG00000236740	1.01765	0.00195		6p12.1	lincRNA
Up	ENSG00000270980	1.01685	6.5e-06		8q11.23	processed_pseudogene
Up	ENSG00000253414	1.01613	4.79e-06		8p11.23	sense_intronic
Up	ENSG00000255020	1.01611	0.0122		8p23.1	antisense
Up	ENSG00000227145	1.01577	0.00637	IL21-AS1	4q27	antisense
Up	ENSG00000259374	1.01555	0.000286	NDUFB4P11	14q32.32	transcribed_processed_pseudogene
Up	ENSG00000204872	1.01468	1.01e-05	NAT8B	2p13.1	polymorphic_pseudogene
Up	ENSG00000259583	1.01443	0.000479		15q26.3	antisense
Up	ENSG00000251459	1.01358	0.00395		4q12	lincRNA
Up	ENSG00000258376	1.01108	2.61e-09		14q24.2	antisense
Up	ENSG00000224666	1.01068	4.61e-05		6p21.31	antisense
Up	ENSG00000260943	1.00619	0.00107	LINC02555	12q12	lincRNA
Up	ENSG00000254786	1.00618	6.48e-05		11q12.1	unprocessed_pseudogene
Up	ENSG00000260788	1.00607	0.0321		16q23.3	antisense
Up	ENSG00000231873	1.00531	0.000193		3p22.1	lincRNA
Up	ENSG00000267737	1.00499	0.000299		17q25.3	lincRNA
Up	ENSG00000168405	1.00463	6.86e-08	CMAHP	6p22.2	transcribed_unitary_pseudogene
Up	ENSG00000261222	1.00412	0.000412		17q25.1	lincRNA
Up	ENSG00000261488	1.00409	0.00217	TBILA	3q13.2	antisense
Up	ENSG00000225790	1.00186	9.63e-05		3q26.32	lincRNA
Up	ENSG00000227039	1.00018	4.72e-06	ITGB2-AS1	21q22.3	antisense
Up	ENSG00000281162	0.999119	8.67e-05	LINC01127	2q11.2	lincRNA
Up	ENSG00000254802	0.998802	0.0018		8q12.2	lincRNA
Up	ENSG00000235505	0.997113	4.86e-07	CASP17P	11q22.3	transcribed_unprocessed_pseudogene
Up	ENSG00000233952	0.996983	9.9e-07	FTLP15	7p12.3	processed_pseudogene
Up	ENSG00000171658	0.990333	0.00872	NMRAL2P	3q27.2	transcribed_unprocessed_pseudogene
Up	ENSG00000261795	0.98919	5.28e-05		7p22.3	lincRNA
Up	ENSG00000258791	0.988844	0.000299	LINC00520	14q22.3	lincRNA
Up	ENSG00000261359	0.985441	2.03e-05	PYCARD-AS1	16p11.2	antisense
Up	ENSG00000277496	0.981954	3.72e-10		20q13.33	antisense
Up	ENSG00000269800	0.981406	4.77e-10	PLEKHA3P1	19q13.2	processed_pseudogene
Up	ENSG00000204277	0.977743	0.0108	LINC01993	17q25.3	lincRNA
Up	ENSG00000250995	0.977562	3.45e-05		Xq24	processed_pseudogene
Up	ENSG00000236481	0.976215	5.13e-06	LINC02195	16p12.1	lincRNA
Up	ENSG00000280587	0.974584	3.96e-05	LINC01348	1q42.3	lincRNA
Up	ENSG00000249955	0.974503	0.00802		4q33	antisense
Up	ENSG00000253125	0.972869	0.00137		8p21.3	processed_transcript
Up	ENSG00000224523	0.970645	9.08e-05		Xq21.1	unprocessed_pseudogene
Up	ENSG00000227825	0.970031	1.46e-05	SLC9A7P1	12q23.1	transcribed_processed_pseudogene
Up	ENSG00000206337	0.969542	7.25e-05	HCP5	6p21.33	sense_overlapping
Up	ENSG00000236094	0.969124	0.00527	LINC00545	13q12.3	lincRNA
Up	ENSG00000251321	0.968298	0.0054	PCAT4	4q21.21	lincRNA
Up	ENSG00000231535	0.968046	0.0414	LINC00278	Yp11.2	lincRNA
Up	ENSG00000187185	0.967462	0.00107		16q21	lincRNA
Up	ENSG00000227392	0.964841	0.0347	HPN-AS1	19q13.12	antisense
Up	ENSG00000225981	0.963935	0.000459		7p22.3	antisense
Up	ENSG00000228974	0.96376	5.31e-07		7p22.1	processed_pseudogene
Up	ENSG00000242324	0.962087	0.00043		20p13	unprocessed_pseudogene
Up	ENSG00000237512	0.961746	0.000195	UNC5B-AS1	10q22.1	antisense
Up	ENSG00000231621	0.96104	1.75e-05		2q33.1	antisense
Up	ENSG00000228655	0.959551	0.000137		2q22.3	antisense
Up	ENSG00000267432	0.959333	0.0225	DNAH17-AS1	17q25.3	processed_transcript
Up	ENSG00000233532	0.959245	0.0284	LINC00460	13q33.2	lincRNA
Up	ENSG00000226025	0.957518	0.0398		19q13.2	transcribed_unprocessed_pseudogene
Up	ENSG00000272783	0.956316	0.00279		4p16.3	lincRNA
Up	ENSG00000250126	0.95631	0.00164		4q28.3	lincRNA
Up	ENSG00000266989	0.955145	1.89e-07	FTLP5	19p13.3	processed_pseudogene
Up	ENSG00000231758	0.954354	0.00835		2q22.3	antisense
Up	ENSG00000258425	0.953673	0.00835		14q24.3	lincRNA
Up	ENSG00000254416	0.951711	0.000924		11q22.3	lincRNA
Up	ENSG00000242779	0.951521	7.74e-08	ZNF702P	19q13.41	transcribed_processed_pseudogene
Up	ENSG00000265798	0.950223	1.8e-07		17q11.2	transcribed_unprocessed_pseudogene
Up	ENSG00000231680	0.947849	0.000299		11q13.1	lincRNA
Up	ENSG00000260997	0.945838	0.000148		7p13	sense_overlapping
Up	ENSG00000269899	0.944108	7.14e-09		8p23.1	sense_intronic
Up	ENSG00000235884	0.940206	0.0328	LINC00941	12p11.21	lincRNA
Up	ENSG00000205622	0.938706	5.96e-07		21q22.2	lincRNA
Up	ENSG00000232591	0.938316	1.37e-05	LINC02642	10p14	lincRNA
Up	ENSG00000258116	0.937687	0.0135	PPIAP45	12q13.11	processed_pseudogene
Up	ENSG00000259846	0.936464	0.0152		16q21	lincRNA
Up	ENSG00000265971	0.933226	9.44e-05		17q23.3	lincRNA
Up	ENSG00000122043	0.931835	6.32e-05	LINC00544	13q12.3	lincRNA
Up	ENSG00000233535	0.930416	0.0301		Xp22.2	lincRNA
Up	ENSG00000247311	0.930322	0.0223		5q23.2	antisense
Up	ENSG00000267369	0.930256	0.00103		17q12	processed_pseudogene
Up	ENSG00000228340	0.929427	8.75e-05	MIR646HG	20q13.33	lincRNA
Up	ENSG00000243629	0.927444	0.0461	LINC00880	3q25.31	lincRNA
Up	ENSG00000228347	0.926684	6.26e-08	FTLP17	1p21.1	processed_pseudogene
Up	ENSG00000253988	0.925229	9.93e-06		8q24.23	lincRNA
Up	ENSG00000261543	0.923428	0.0166		15q24.1	antisense
Up	ENSG00000277851	0.921886	4.31e-08	LINC02391	12q22	lincRNA
Up	ENSG00000225331	0.921057	0.000372	LINC01678	21q22.3	lincRNA
Up	ENSG00000224865	0.920784	0.00907		7q32.3	lincRNA
Up	ENSG00000226835	0.92047	0.00203		1p22.1	lincRNA
Up	ENSG00000225611	0.9202	1.18e-05	LINC02158	3p22.1	antisense
Up	ENSG00000243144	0.918828	0.000754		7q21.13	lincRNA
Up	ENSG00000260174	0.918452	4.88e-07		15q13.2	processed_pseudogene
Up	ENSG00000233483	0.916562	6.83e-05		17q21.31	transcribed_unitary_pseudogene
Up	ENSG00000267121	0.916349	6.96e-06		17q21.31	antisense
Up	ENSG00000259337	0.915072	1.93e-07	IGHV1OR15-2	15q11.1	IG_V_pseudogene
Up	ENSG00000261664	0.913927	0.002	TTC39A-AS1	1p32.3	antisense
Up	ENSG00000233276	0.912237	3.84e-11	GPX1	3p21.31	polymorphic_pseudogene
Up	ENSG00000229442	0.906384	0.000646	THEMIS3P	18p11.23	unitary_pseudogene
Up	ENSG00000233261	0.906148	0.00126	FAM238A	10p12.1	transcribed_unprocessed_pseudogene
Up	ENSG00000230107	0.905807	0.0001		22q13.2	lincRNA
Up	ENSG00000227053	0.902539	0.0193		7q22.1	antisense
Up	ENSG00000236345	0.902025	0.00774	SCAT8	6q12	antisense
Up	ENSG00000256826	0.901683	6.99e-05	ATP5MFP4	17q23.3	processed_pseudogene
Up	ENSG00000256433	0.899131	4.55e-05		12p13.31	lincRNA
Up	ENSG00000232053	0.898905	0.00273		7q33	lincRNA
Up	ENSG00000224995	0.898634	4.54e-06	LINC01526	6q14.1	lincRNA
Up	ENSG00000241544	0.896516	0.00105	LINC02029	3q25.31	lincRNA
Up	ENSG00000230838	0.89611	0.0232	LINC01614	2q35	lincRNA
Up	ENSG00000260187	0.896102	0.0123	PPIAP48	16q21	transcribed_processed_pseudogene
Up	ENSG00000265206	0.895575	6.83e-05		17q22	antisense
Up	ENSG00000232368	0.894963	9.95e-10	FTLP2	Xp21.2	processed_pseudogene
Up	ENSG00000253746	0.894634	0.0129		8p11.23	lincRNA
Up	ENSG00000230156	0.894253	0.00298	LINC00443	13q33.3	lincRNA
Up	ENSG00000249639	0.893769	0.00446		5q31.1	antisense
Up	ENSG00000226608	0.891777	1.1e-09	FTLP3	20p13	processed_pseudogene
Up	ENSG00000229644	0.890927	0.00113	NAMPTP1	10p11.21	processed_pseudogene
Up	ENSG00000237398	0.890474	0.00309	HLA-DPA3	6p21.32	unprocessed_pseudogene
Up	ENSG00000268581	0.889222	0.00106	SIGLEC18P	19q13.41	unprocessed_pseudogene
Up	ENSG00000261183	0.888724	0.000403	SPINT1-AS1	15q15.1	antisense
Up	ENSG00000198491	0.88726	0.016		3q27.3	antisense
Up	ENSG00000215326	0.885953	7.14e-09	GPX1P2	21q21.3	processed_pseudogene
Up	ENSG00000248429	0.885682	0.000297	FAM198B-AS1	4q32.1	antisense
Up	ENSG00000254912	0.885054	0.00218		15q13.3	unprocessed_pseudogene
Up	ENSG00000253585	0.884572	0.0254		8q22.1	lincRNA
Up	ENSG00000250378	0.883675	0.00907		5q31.1	processed_transcript
Up	ENSG00000250777	0.882409	0.00194		4q28.3	lincRNA
Up	ENSG00000250274	0.882328	0.00175		5q35.1	lincRNA
Up	ENSG00000233086	0.881381	0.000449	LNCARSR	9q21.31	lincRNA
Up	ENSG00000224924	0.878011	0.0157	LINC00320	21q21.1	lincRNA
Up	ENSG00000230806	0.877819	0.000108	SRGAP2-AS1	1p11.2	antisense
Up	ENSG00000255521	0.876316	0.00315		11p13	antisense
Up	ENSG00000237803	0.874394	0.00013	LINC00211	2p22.2	lincRNA
Up	ENSG00000204136	0.873649	0.000193	GGTA1P	9q33.2	transcribed_unitary_pseudogene
Up	ENSG00000266304	0.871695	0.00195	LIVAR	18q22.2	lincRNA
Up	ENSG00000248079	0.871572	0.000648	DPH6-DT	15q14	lincRNA
Up	ENSG00000214894	0.870898	0.000528	LINC00243	6p21.33	lincRNA
Up	ENSG00000232628	0.866821	0.00127		1q42.11	sense_intronic
Up	ENSG00000229116	0.866225	0.0324		10q11.21	lincRNA
Up	ENSG00000197582	0.864721	0.00395	GPX1P1	Xp22.2	processed_pseudogene
Up	ENSG00000230943	0.864648	0.000309	LINC02541	6q21	lincRNA
Up	ENSG00000261416	0.864472	1.99e-07		16p11.2	antisense
Up	ENSG00000259704	0.863823	0.0086		15q26.1	sense_overlapping
Up	ENSG00000248884	0.863402	0.000249		5q13.1	lincRNA
Up	ENSG00000228408	0.862186	0.0213		6q25.1	lincRNA
Up	ENSG00000248996	0.860318	6.61e-06		5q35.3	antisense
Up	ENSG00000234705	0.857009	0.000792	HMGA1P4	9q34.11	antisense
Up	ENSG00000134612	0.85509	0.0131	FOLH1B	11q14.3	transcribed_unprocessed_pseudogene
Up	ENSG00000226622	0.855016	0.0307		2p15	antisense
Up	ENSG00000250138	0.85193	0.00612		5q13.2	unprocessed_pseudogene
Up	ENSG00000231971	0.85152	0.00132		6q23.2	lincRNA
Up	ENSG00000254109	0.851289	0.0177	RBPMS-AS1	8p12	antisense
Up	ENSG00000241666	0.850208	0.00242		1q24.2	antisense
Up	ENSG00000205537	0.84918	0.000253		12q13.11	antisense
Up	ENSG00000233901	0.848028	0.000218	LINC01503	9q34.11	lincRNA
Up	ENSG00000255084	0.847691	0.0065		11q14.1	antisense
Up	ENSG00000263105	0.844753	0.00677		16p13.3	lincRNA
Up	ENSG00000237807	0.842321	0.0456		8q11.23	lincRNA
Up	ENSG00000269970	0.842212	0.00452		9q33.2	sense_intronic
Up	ENSG00000231246	0.842147	0.00314		1p13.2	lincRNA
Up	ENSG00000230113	0.841349	0.00032		17q11.2	antisense
Up	ENSG00000258572	0.841107	0.000409		14q32.13	lincRNA
Up	ENSG00000235978	0.840823	0.000459		3p26.1	antisense
Up	ENSG00000227972	0.8406	0.000179	THAP12P3	10q21.1	processed_pseudogene
Up	ENSG00000238087	0.840484	0.00553	FMO8P	1q24.1	unprocessed_pseudogene
Up	ENSG00000226032	0.840144	0.00241		6q25.3	processed_transcript
Up	ENSG00000168992	0.838698	0.016	OR7E102P	2q11.1	unprocessed_pseudogene
Up	ENSG00000234425	0.838557	0.000162		1q23.3	antisense
Up	ENSG00000251152	0.838129	0.0052		4p15.33	lincRNA
Up	ENSG00000271856	0.837906	0.000161	LINC01215	3q13.12	lincRNA
Up	ENSG00000237232	0.83783	0.0072	ZNF295-AS1	21q22.3	lincRNA
Up	ENSG00000251301	0.834419	0.00352	LINC02384	12q15	lincRNA
Up	ENSG00000236164	0.834354	0.0189		6p12.3	lincRNA
Up	ENSG00000248362	0.834312	0.000268		5q32	antisense
Up	ENSG00000233308	0.833207	0.0053	OSTN-AS1	3q28	antisense
Up	ENSG00000224875	0.831911	0.00699		2p21	antisense
Up	ENSG00000260552	0.831483	0.00307		18q12.2	antisense
Up	ENSG00000253147	0.830894	8.67e-05		8p21.3	lincRNA
Up	ENSG00000266213	0.829933	0.0115		18q23	lincRNA
Up	ENSG00000261468	0.829319	0.000264		3p24.1	sense_overlapping
Up	ENSG00000175746	0.828837	0.00188	C15orf54	15q14	lincRNA
Up	ENSG00000222032	0.827785	0.0221		2q37.3	lincRNA
Up	ENSG00000267364	0.82674	0.00032		17q12	lincRNA
Up	ENSG00000227496	0.826465	0.0143		1q42.12	processed_transcript
Up	ENSG00000268804	0.826309	8.09e-06	LINC02132	16q24.1	lincRNA
Up	ENSG00000238246	0.826037	0.00591		10p12.31	antisense
Up	ENSG00000260430	0.825896	1.38e-08		16p12.3	lincRNA
Up	ENSG00000253163	0.825845	0.00286		5q35.3	lincRNA
Up	ENSG00000227017	0.824992	0.00405		7p14.3	lincRNA
Up	ENSG00000215267	0.824716	0.000912	AKR1C7P	10p15.1	transcribed_unprocessed_pseudogene
Up	ENSG00000250320	0.824403	0.0154		5q14.3	antisense
Up	ENSG00000263370	0.824292	0.000842		17q11.2	antisense
Up	ENSG00000237632	0.823551	0.00085	S100A11P1	7q22.1	processed_pseudogene
Up	ENSG00000259847	0.823163	0.00611	LINC02126	16q21	lincRNA
Up	ENSG00000253616	0.822653	0.0169		8p21.3	antisense
Up	ENSG00000228495	0.821759	0.0011	LINC01013	6q23.2	lincRNA
Up	ENSG00000271334	0.820985	0.00273	LINC02104	5p13.1	lincRNA
Up	ENSG00000240859	0.820751	5.23e-07		7p22.3	lincRNA
Up	ENSG00000278621	0.820306	0.00532		15q14	antisense
Up	ENSG00000237181	0.817871	0.000236		7p22.3	antisense
Up	ENSG00000233355	0.817372	0.00619	CHRM3-AS2	1q43	processed_transcript
Up	ENSG00000254760	0.816319	0.000113		19q13.41	antisense
Up	ENSG00000237595	0.816082	0.003	LINC01275	20q13.13	lincRNA
Up	ENSG00000223949	0.815644	0.0173	ROR1-AS1	1p31.3	antisense
Up	ENSG00000225924	0.81554	0.00228	TAB2-AS1	6q25.1	lincRNA
Up	ENSG00000231233	0.815537	0.00403	CFAP58-DT	10q25.1	antisense
Up	ENSG00000230978	0.814851	0.013	LINC00160	21q22.12	lincRNA
Up	ENSG00000264067	0.813792	0.00207		17p13.1	antisense
Up	ENSG00000204261	0.813208	5.74e-08	PSMB8-AS1	6p21.32	lincRNA
Up	ENSG00000235947	0.811785	0.0108	EGOT	3p26.1	lincRNA
Up	ENSG00000240535	0.810401	0.000201		5q11.2	processed_transcript
Up	ENSG00000230712	0.809129	0.00873	GGTLC4P	22q11.23	unprocessed_pseudogene
Up	ENSG00000223511	0.8074	0.0136		Xp22.33	lincRNA
Up	ENSG00000238189	0.806544	0.0433	ENOX1-AS2	13q14.11	antisense
Up	ENSG00000273797	0.804633	0.000846		14q24.1	sense_intronic
Up	ENSG00000224961	0.80408	0.00325	LINC01752	20p12.2	lincRNA
Up	ENSG00000253210	0.80392	1.04e-05		8q24.3	antisense
Up	ENSG00000273216	0.803217	0.000892		22q12.2	sense_intronic
Up	ENSG00000254092	0.802318	0.0452		8p21.3	lincRNA
Up	ENSG00000276107	0.802164	0.0215		15q14	sense_intronic
Up	ENSG00000250654	0.802081	0.000223		12q13.13	transcribed_unprocessed_pseudogene
Up	ENSG00000243083	0.801723	0.003	LINC00870	3p13	lincRNA
Up	ENSG00000205361	0.799795	0.047	MT1DP	16q13	transcribed_unprocessed_pseudogene
Up	ENSG00000179082	0.799032	0.000798	C9orf106	9q34.11	lincRNA
Up	ENSG00000227508	0.79543	0.00152	LINC01624	6q27	lincRNA
Up	ENSG00000267013	0.794193	0.0225	LINC01929	18q21.2	lincRNA
Up	ENSG00000250413	0.793617	0.00958		4p16.1	antisense
Up	ENSG00000259658	0.79286	0.0406		15q26.3	transcribed_unprocessed_pseudogene
Up	ENSG00000253930	0.792715	0.000229	TNFRSF10A-AS1	8p21.3	antisense
Up	ENSG00000273669	0.792571	4.06e-05		18q22.3	lincRNA
Up	ENSG00000257258	0.79049	0.00343		12p11.22	lincRNA
Up	ENSG00000253389	0.790381	0.0306		8p11.21	antisense
Up	ENSG00000267344	0.789864	0.00367		17q21.31	antisense
Up	ENSG00000243064	0.78986	0.0446	ABCC13	21q11.2	transcribed_unprocessed_pseudogene
Up	ENSG00000237980	0.789514	0.00489		1q32.3	lincRNA
Up	ENSG00000262370	0.789066	0.0001		16p13.3	lincRNA
Up	ENSG00000240350	0.788533	0.00535		2q13	lincRNA
Up	ENSG00000277247	0.78689	0.00219		12q15	antisense
Up	ENSG00000254965	0.785999	0.000842	C1DP5	11q14.1	processed_pseudogene
Up	ENSG00000242193	0.785895	7.83e-05	CRYZL2P	1q25.2	transcribed_unitary_pseudogene
Up	ENSG00000261192	0.785637	8.5e-06	RNF126P1	17q22	transcribed_processed_pseudogene
Up	ENSG00000225873	0.785399	0.00246	C3orf86	3p21.31	transcribed_unitary_pseudogene
Up	ENSG00000227619	0.784956	0.00884		9q34.11	lincRNA
Up	ENSG00000276317	0.783264	0.00245		20q13.33	antisense
Up	ENSG00000223551	0.782626	4.01e-08	TMSB4XP4	9q34.11	processed_pseudogene
Up	ENSG00000280241	0.778011	0.046		4q31.3	antisense
Up	ENSG00000260757	0.777932	0.00141		16p11.2	sense_overlapping
Up	ENSG00000237604	0.777666	0.0291		21q22.3	lincRNA
Up	ENSG00000271984	0.777204	0.000282		20q13.12	antisense
Up	ENSG00000205716	0.777011	0.000916	FAM183DP	2q12.1	processed_pseudogene
Up	ENSG00000223941	0.776775	0.0463	LINC01014	3q26.32	sense_intronic
Up	ENSG00000233746	0.775787	0.00239	LINC00656	20p11.21	lincRNA
Up	ENSG00000268001	0.775056	1.38e-08	CARD8-AS1	19q13.33	antisense
Up	ENSG00000240143	0.774993	1.18e-05		Xq26.1	3prime_overlapping_ncRNA
Up	ENSG00000245293	0.774379	0.0226		4q25	antisense
Up	ENSG00000177112	0.773757	0.000687	MRVI1-AS1	11p15.4	antisense
Up	ENSG00000233554	0.770543	9.91e-05	B4GALT1-AS1	9p21.1	antisense
Up	ENSG00000273124	0.770139	0.00289		10q23.31	lincRNA
Up	ENSG00000248468	0.770012	0.00236		3q22.1	antisense
Up	ENSG00000258919	0.769901	0.0233		14q32.31	lincRNA
Up	ENSG00000146666	0.768839	0.0115	LINC00525	7p12.3	antisense
Up	ENSG00000236841	0.767803	0.0359		2q24.2	antisense
Up	ENSG00000229417	0.767589	5.7e-08	NPM1P25	10q24.1	processed_pseudogene
Up	ENSG00000249173	0.767294	0.000128	LINC01093	4q35.1	lincRNA
Up	ENSG00000249279	0.766381	0.022	LINC02057	5q12.1	lincRNA
Up	ENSG00000256050	0.765669	0.0307		14q32.33	lincRNA
Up	ENSG00000237879	0.764495	0.0209	LINC00398	13q12.3	lincRNA
Up	ENSG00000230445	0.764288	0.00557	LRRC37A6P	10p12.1	transcribed_processed_pseudogene
Up	ENSG00000234698	0.763591	0.000853		20q13.13	lincRNA
Up	ENSG00000256568	0.758004	0.0105		11q13.4	lincRNA
Up	ENSG00000274767	0.756304	0.0388		17q12	antisense
Up	ENSG00000235480	0.755385	0.00488		2q11.2	antisense
Up	ENSG00000243243	0.755078	0.00736		7q31.2	antisense
Up	ENSG00000228600	0.75482	0.00324	POLR2CP1	21q11.2	processed_pseudogene
Up	ENSG00000259807	0.754459	0.0169		16p11.2	lincRNA
Up	ENSG00000231858	0.754332	0.00698		2q32.2	processed_transcript
Up	ENSG00000246225	0.754171	0.0156		11p14.3	antisense
Up	ENSG00000226965	0.75398	0.0213		7q31.1	lincRNA
Up	ENSG00000251359	0.752492	0.000176	WWC2-AS2	4q35.1	lincRNA
Up	ENSG00000251139	0.751065	0.0125		4q35.1	antisense
Up	ENSG00000229140	0.749367	0.039	CCDC26	8q24.21	lincRNA
Up	ENSG00000264964	0.749359	0.0125		18p11.22	lincRNA
Up	ENSG00000228192	0.748455	2.56e-07		1p34.2	antisense
Up	ENSG00000225405	0.746778	0.00282	RPS15AP17	4q13.1	processed_pseudogene
Up	ENSG00000228339	0.746439	0.00273	AMD1P1	10p12.31	processed_pseudogene
Up	ENSG00000273388	0.746247	0.00588		17p13.1	antisense
Up	ENSG00000263655	0.745894	0.0317		18q22.3	lincRNA
Up	ENSG00000237773	0.743984	0.0322		7p21.1	antisense
Up	ENSG00000184809	0.743641	0.0195	B3GALT5-AS1	21q22.2	antisense
Up	ENSG00000235531	0.74341	0.0223	MSC-AS1	8q13.3	antisense
Up	ENSG00000236438	0.743043	0.00458	FAM157A	3q29	transcribed_unprocessed_pseudogene
Up	ENSG00000247516	0.741582	0.0284	MIR4458HG	5p15.31	lincRNA
Up	ENSG00000226281	0.741294	0.00549		6p25.1	lincRNA
Up	ENSG00000224215	0.741061	0.012		10p12.2	antisense
Up	ENSG00000222017	0.740654	0.0173		2q33.1	antisense
Up	ENSG00000233028	0.740053	0.00169		7p11.2	processed_pseudogene
Up	ENSG00000254040	0.739356	0.0261		8p21.3	lincRNA
Up	ENSG00000256039	0.738234	0.0164	LINC02446	12p13.2	lincRNA
Up	ENSG00000227531	0.737788	0.0048		9q31.3	lincRNA
Up	ENSG00000253102	0.736251	0.00267		17q21.33	antisense
Up	ENSG00000255760	0.734303	0.0117	LINC02422	12p11.21	lincRNA
Up	ENSG00000128262	0.733904	0.016	POM121L9P	22q11.23	transcribed_unprocessed_pseudogene
Up	ENSG00000186152	0.733676	0.00149	LILRP1	19q13.42	unprocessed_pseudogene
Up	ENSG00000258346	0.733143	0.00455		12q24.21	lincRNA
Up	ENSG00000248964	0.731812	0.0122		8p12	lincRNA
Up	ENSG00000258831	0.731699	0.00959		15q26.2	lincRNA
Up	ENSG00000261241	0.729411	0.0466	LINC02128	16q12.1	lincRNA
Up	ENSG00000233029	0.728504	6.7e-05		1p11.2	antisense
Up	ENSG00000261039	0.728206	0.0108	LINC02544	6q27	lincRNA
Up	ENSG00000258168	0.727201	0.000186		12q15	antisense
Up	ENSG00000258538	0.726721	0.002		14q31.3	lincRNA
Up	ENSG00000232807	0.726303	7.41e-10		10p15.1	antisense
Up	ENSG00000274508	0.725858	0.0251		16q12.2	lincRNA
Up	ENSG00000224177	0.724257	0.0221	LINC00570	2p25.1	lincRNA
Up	ENSG00000224805	0.723626	0.00676	LINC00853	1p33	antisense
Up	ENSG00000258602	0.721798	0.0171	LINC01629	14q24.3	lincRNA
Up	ENSG00000269220	0.720742	6.93e-05	LINC00528	22q11.21	lincRNA
Up	ENSG00000251320	0.720272	0.0145		5q32	antisense
Up	ENSG00000189002	0.719452	0.0133	PROS2P	3p11.1	unprocessed_pseudogene
Up	ENSG00000272456	0.718708	0.00267		8q24.22	lincRNA
Up	ENSG00000233684	0.718346	0.0261	LINC01865	2p25.3	lincRNA
Up	ENSG00000229484	0.718069	0.00377		1p36.21	lincRNA
Up	ENSG00000273143	0.717861	0.0397		10q25.2	lincRNA
Up	ENSG00000226808	0.717119	0.00766	LINC00840	10q11.21	lincRNA
Up	ENSG00000231119	0.716872	0.0022		20q13.12	antisense
Up	ENSG00000236098	0.715955	0.0269		1p21.3	lincRNA
Up	ENSG00000261438	0.715011	0.00105		10q23.31	sense_overlapping
Up	ENSG00000261997	0.714268	0.00385		16q12.2	lincRNA
Up	ENSG00000254610	0.713223	0.0147		11q13.2	transcribed_unprocessed_pseudogene
Up	ENSG00000231613	0.713	0.0148		1p22.2	sense_intronic
Up	ENSG00000204971	0.712906	0.0322		11q13.4	antisense
Up	ENSG00000227591	0.712667	0.0107	HSD11B1-AS1	1q32.2	antisense
Up	ENSG00000256940	0.712258	0.00183		11q13.1	antisense
Up	ENSG00000259345	0.711849	0.0323		15q14	lincRNA
Up	ENSG00000232895	0.711013	0.00115		1p13.2	lincRNA
Up	ENSG00000251003	0.710993	0.0447	ZFPM2-AS1	8q23.1	processed_transcript
Up	ENSG00000182257	0.71047	5.13e-06	PRR34	22q13.31	lincRNA
Up	ENSG00000254560	0.71022	0.0271	BBOX1-AS1	11p14.1	antisense
Up	ENSG00000262061	0.709824	0.0387		17p13.3	processed_transcript
Up	ENSG00000237429	0.709788	0.00367		1p36.11	antisense
Up	ENSG00000257038	0.709212	0.0104		11q13.4	antisense
Up	ENSG00000241657	0.708155	0.00278	TRBV11-2	7q34	lincRNA
Up	ENSG00000254789	0.706495	0.0018		11p15.2	lincRNA
Up	ENSG00000227695	0.705633	0.0198	DNMBP-AS1	10q24.2	antisense
Up	ENSG00000255026	0.704811	0.00336		11p15.5	antisense
Up	ENSG00000235180	0.704784	0.0241	LINC00601	10q26.2	lincRNA
Up	ENSG00000272463	0.704646	0.00151		6p25.3	lincRNA
Up	ENSG00000273445	0.704421	0.0045		2p11.2	antisense
Up	ENSG00000245468	0.704178	0.00463	LINC02447	4p16.1	lincRNA
Up	ENSG00000239213	0.703708	7.59e-10	NCK1-DT	3q22.3	antisense
Up	ENSG00000250629	0.703188	0.0326		5p13.1	antisense
Up	ENSG00000237870	0.70298	0.0117		7q31.2	processed_transcript
Up	ENSG00000229311	0.702109	0.000753		9p11.1	lincRNA
Up	ENSG00000213657	0.701257	0.00101	RPL31P44	10q21.1	processed_pseudogene
Up	ENSG00000234546	0.700005	0.012	LNCTAM34A	1p36.22	lincRNA
Up	ENSG00000222035	0.698712	0.00905	KIAA2012-AS1	2q33.1	antisense
Up	ENSG00000253227	0.698403	0.00173		8q24.13	lincRNA
Up	ENSG00000237471	0.698281	0.0418		7p12.3	lincRNA
Up	ENSG00000177406	0.696693	1.03e-05		12p13.33	antisense
Up	ENSG00000232415	0.69666	0.00733	ELN-AS1	7q11.23	antisense
Up	ENSG00000280011	0.694559	0.00402		22q13.31	antisense
Up	ENSG00000276972	0.694535	0.0155		12q24.21	lincRNA
Up	ENSG00000259182	0.693912	0.00279		15q26.3	lincRNA
Up	ENSG00000255801	0.693092	0.001		12p13.31	lincRNA
Up	ENSG00000274173	0.692235	0.00201		20p11.21	lincRNA
Up	ENSG00000250942	0.691623	0.0358	ENPP7P11	4p16.1	processed_pseudogene
Up	ENSG00000251365	0.690873	0.0125	LINC02236	5p15.31	lincRNA
Up	ENSG00000197476	0.689992	0.000291		16p11.2	processed_pseudogene
Up	ENSG00000234537	0.689464	0.0495		9q22.31	unprocessed_pseudogene
Up	ENSG00000260868	0.68926	0.0277	LINC01960	2q31.1	lincRNA
Up	ENSG00000175728	0.68784	0.00456	C11orf44	11q24.3	lincRNA
Up	ENSG00000246898	0.687386	0.000625	LINC00920	16q21	lincRNA
Up	ENSG00000233030	0.68715	0.00205		1q21.2	antisense
Up	ENSG00000271727	0.686999	0.0202		6p25.3	lincRNA
Up	ENSG00000235802	0.68623	0.0403	HCFC1-AS1	Xq28	antisense
Up	ENSG00000225969	0.685435	0.0187	ABHD11-AS1	7q11.23	transcribed_unitary_pseudogene
Up	ENSG00000227179	0.684664	0.0352	PGCP1	1p13.2	transcribed_unprocessed_pseudogene
Up	ENSG00000272411	0.684605	0.0143		5q32	antisense
Up	ENSG00000228397	0.6846	0.00754	LINC01635	1p36.12	lincRNA
Up	ENSG00000278214	0.684257	0.0138	LINC02139	16q24.1	lincRNA
Up	ENSG00000256706	0.683986	0.00344		12p13.33	antisense
Up	ENSG00000250893	0.683859	0.0164		4p14	antisense
Up	ENSG00000254343	0.683534	0.000406		8q24.12	lincRNA
Up	ENSG00000258788	0.682745	0.0239	CKS1BP1	14q32.2	processed_pseudogene
Up	ENSG00000214407	0.682248	8.61e-05	LINC02085	3q12.3	lincRNA
Up	ENSG00000264456	0.682069	7.2e-05		17q11.2	sense_intronic
Up	ENSG00000272282	0.681932	0.021	LINC02084	3p24.1	lincRNA
Up	ENSG00000259907	0.681024	0.0309		14q24.2	lincRNA
Up	ENSG00000231412	0.680993	0.00229		19q13.31	lincRNA
Up	ENSG00000238042	0.680884	0.0221	LINC02257	1q41	lincRNA
Up	ENSG00000267764	0.679048	0.00956		18q21.1	antisense
Up	ENSG00000244564	0.67877	0.0123		3p14.1	lincRNA
Up	ENSG00000267612	0.678345	0.0136		19p13.2	lincRNA
Up	ENSG00000236562	0.677444	0.000747		4q13.2	processed_pseudogene
Up	ENSG00000247317	0.675938	0.0117	LY6E-DT	8q24.3	lincRNA
Up	ENSG00000250046	0.674129	0.00562		4q25	lincRNA
Up	ENSG00000272482	0.672977	0.00335		1p36.21	lincRNA
Up	ENSG00000278385	0.672538	0.0284		12q13.11	lincRNA
Up	ENSG00000246100	0.672315	0.000637	LINC00900	11q23.3	lincRNA
Up	ENSG00000256802	0.670856	0.0188		15q13.1	antisense
Up	ENSG00000230191	0.669812	0.000532		7p11.2	processed_pseudogene
Up	ENSG00000226287	0.669628	0.000486	TMEM191A	22q11.21	transcribed_unprocessed_pseudogene
Up	ENSG00000213754	0.669628	0.0151		Xq11.2	processed_pseudogene
Up	ENSG00000260352	0.669066	0.0153		16p12.3	antisense
Up	ENSG00000227070	0.66863	0.005		1p32.3	antisense
Up	ENSG00000251257	0.667368	0.0258		5p13.1	antisense
Up	ENSG00000237061	0.666801	0.0129		8q21.11	sense_intronic
Up	ENSG00000273213	0.666626	0.00994		1q21.1	processed_transcript
Up	ENSG00000237419	0.665813	0.0123		9q34.3	lincRNA
Up	ENSG00000203808	0.664862	0.00893	BVES-AS1	6q21	antisense
Up	ENSG00000270562	0.664604	0.0116		3p13	lincRNA
Up	ENSG00000227295	0.664491	0.000871	ELL2P1	1q23.1	processed_pseudogene
Up	ENSG00000227486	0.664417	0.0105		Xp11.21	lincRNA
Up	ENSG00000228857	0.664087	0.00308		2q14.1	lincRNA
Up	ENSG00000244586	0.663689	0.00297	WNT5A-AS1	3p14.3	antisense
Up	ENSG00000251000	0.663638	0.00198		5q15	processed_pseudogene
Up	ENSG00000234572	0.663545	0.0191	LINC01800	2p14	lincRNA
Up	ENSG00000274922	0.663103	1.47e-06		13q34	lincRNA
Up	ENSG00000233695	0.662885	0.00643	GAS6-AS1	13q34	antisense
Up	ENSG00000250979	0.66285	0.0226		8q21.11	unprocessed_pseudogene
Up	ENSG00000254877	0.662797	0.00881		11q12.1	processed_pseudogene
Up	ENSG00000236213	0.662243	0.00577		2p22.2	antisense
Up	ENSG00000276758	0.661146	0.0066		19q13.42	unprocessed_pseudogene
Up	ENSG00000254242	0.661101	0.0199		8p22	lincRNA
Up	ENSG00000161643	0.660907	0.00113	SIGLEC16	19q13.33	transcribed_unprocessed_pseudogene
Up	ENSG00000257058	0.660517	0.00533		11q12.3	antisense
Up	ENSG00000269681	0.660103	0.00016		19q13.41	processed_pseudogene
Up	ENSG00000238142	0.658387	0.00966		1p36.13	lincRNA
Up	ENSG00000224034	0.656702	0.00591	LINC02561	10p15.1	lincRNA
Up	ENSG00000264672	0.655709	0.0003	SEPT4-AS1	17q22	antisense
Up	ENSG00000234484	0.65569	0.000251		6q23.2	antisense
Up	ENSG00000231776	0.654227	0.0104	LINC01611	6q14.3	lincRNA
Up	ENSG00000237813	0.65396	0.02		7q31.2	antisense
Up	ENSG00000184669	0.653382	0.0391	OR7E14P	11p15.1	transcribed_unprocessed_pseudogene
Up	ENSG00000228661	0.652752	0.000839		11p15.4	antisense
Up	ENSG00000230641	0.652408	0.015	USP12-AS2	13q12.13	antisense
Up	ENSG00000251314	0.651663	0.00862		5q15	antisense
Up	ENSG00000215304	0.651514	0.0142		15q13.3	processed_transcript
Up	ENSG00000234292	0.651392	0.0117		5q14.3	lincRNA
Up	ENSG00000241886	0.65109	0.00648		Xp21.2	sense_intronic
Up	ENSG00000235111	0.650866	0.0327		22q13.33	sense_intronic
Up	ENSG00000230390	0.650721	0.00245	LINC01048	13q13.3	lincRNA
Up	ENSG00000256427	0.64948	0.0138		12p13.31	lincRNA
Up	ENSG00000268845	0.6492	0.00622		19p13.2	antisense
Up	ENSG00000237248	0.64899	3.05e-05	LINC00987	12p13.31	lincRNA
Up	ENSG00000227213	0.648893	0.00987	SPATA13-AS1	13q12.12	antisense
Up	ENSG00000231991	0.646601	0.00588	ANXA2P2	9p13.3	processed_pseudogene
Up	ENSG00000256546	0.646559	0.00127		12q24.31	processed_transcript
Up	ENSG00000275210	0.64624	0.0104		19q13.42	processed_transcript
Up	ENSG00000224796	0.643217	0.0104	RPL32P1	6p21.32	processed_pseudogene
Up	ENSG00000241721	0.640751	0.00636	SUMO1P1	20q13.2	processed_pseudogene
Up	ENSG00000259628	0.640294	0.0155		7q11.23	processed_transcript
Up	ENSG00000234663	0.638245	0.0215	LINC01934	2q31.3	lincRNA
Up	ENSG00000253858	0.637485	0.043		5q35.1	antisense
Up	ENSG00000251179	0.63735	0.0172	TMEM92-AS1	17q21.33	antisense
Up	ENSG00000216740	0.63669	0.015	ANXA2P3	10q21.3	processed_pseudogene
Up	ENSG00000225643	0.6361	0.00183		1p36.11	lincRNA
Up	ENSG00000257327	0.635316	0.0341		12q23.3	lincRNA
Up	ENSG00000253274	0.634482	0.00301	IGHV1-67	14q32.33	IG_V_pseudogene
Up	ENSG00000224132	0.634449	0.0345		2q37.3	lincRNA
Up	ENSG00000274461	0.634383	0.0243		10q26.12	processed_transcript
Up	ENSG00000232021	0.634105	0.0187	LEF1-AS1	4q25	processed_transcript
Up	ENSG00000280721	0.633879	0.0156	LINC01943	2p11.2	lincRNA
Up	ENSG00000233750	0.632927	0.0305	CICP27	1p36.33	processed_pseudogene
Up	ENSG00000244260	0.632257	0.00103		2p25.1	lincRNA
Up	ENSG00000272112	0.632005	2.19e-05		5q33.1	lincRNA
Up	ENSG00000232229	0.631611	0.0438	LINC00865	10q23.31	lincRNA
Up	ENSG00000233694	0.630837	0.00106	LINC02579	2p14	lincRNA
Up	ENSG00000253520	0.630788	0.000994		5q35.3	processed_pseudogene
Up	ENSG00000223466	0.630484	0.0104	LINC01825	2q32.3	lincRNA
Up	ENSG00000223478	0.629831	8.67e-05		9q34.11	antisense
Up	ENSG00000234568	0.629709	0.0127	BIN2P1	4q21.22	processed_pseudogene
Up	ENSG00000271857	0.629389	0.026		6p21.1	antisense
Up	ENSG00000267496	0.628326	0.00768	FAM215A	17q21.31	lincRNA
Up	ENSG00000220517	0.628174	0.0308	ASS1P1	6p22.3	processed_pseudogene
Up	ENSG00000228106	0.628091	9.37e-07		1q41	lincRNA
Up	ENSG00000236876	0.627946	9.3e-06	TMSB4XP1	1p34.2	processed_pseudogene
Up	ENSG00000187653	0.627882	1.28e-05	TMSB4XP8	4q22.1	processed_pseudogene
Up	ENSG00000258279	0.626289	0.00651	LINC00592	12q13.13	lincRNA
Up	ENSG00000260052	0.62559	0.0102		16q12.1	lincRNA
Up	ENSG00000224596	0.625438	0.00503	ZMIZ1-AS1	10q22.3	antisense
Up	ENSG00000253140	0.625399	0.0169		8q11.21	lincRNA
Up	ENSG00000188765	0.625043	1.08e-05	TMSB4XP2	2p25.3	unprocessed_pseudogene
Up	ENSG00000236592	0.624245	0.0137	S100A11P2	7p14.2	processed_pseudogene
Up	ENSG00000249231	0.623731	0.0357	CASC16	16q12.2	lincRNA
Up	ENSG00000243753	0.623539	0.00494	HLA-L	6p22.1	transcribed_unprocessed_pseudogene
Up	ENSG00000257277	0.622939	0.0318		2q22.3	antisense
Up	ENSG00000254138	0.622431	0.00876		5p13.3	antisense
Up	ENSG00000232386	0.62218	0.0129		15q26.3	lincRNA
Up	ENSG00000260517	0.622131	0.0223		16p11.2	lincRNA
Up	ENSG00000213275	0.621482	0.00335	IFITM9P	11q13.3	processed_pseudogene
Up	ENSG00000232027	0.62118	0.00458		1p32.3	processed_pseudogene
Up	ENSG00000224081	0.62104	0.00119	SLC44A3-AS1	1p21.3	transcribed_processed_pseudogene
Up	ENSG00000267214	0.620106	0.0264		19p13.3	antisense
Up	ENSG00000254603	0.61944	0.00715	OR5M6P	11q12.1	unprocessed_pseudogene
Up	ENSG00000256292	0.619159	0.00656	LINC02376	12q24.32	lincRNA
Up	ENSG00000243953	0.618787	0.00021		3q25.2	lincRNA
Up	ENSG00000214851	0.618778	0.0302	LINC00612	12p13.31	processed_transcript
Up	ENSG00000227205	0.618445	0.0074	PFN1P9	1p12	processed_pseudogene
Up	ENSG00000224607	0.6174	0.00363	IGKV1D-27	2p11.2	IG_V_pseudogene
Up	ENSG00000281756	0.616489	0.0269	C2-AS1	6p21.33	antisense
Up	ENSG00000258955	0.615436	0.0329	LINC00519	14q22.1	lincRNA
Up	ENSG00000233621	0.61525	1.92e-05	LINC01137	1p34.3	antisense
Up	ENSG00000236963	0.615153	0.0293	LINC01141	1p36.12	lincRNA
Up	ENSG00000233491	0.61496	0.00869		7q21.11	transcribed_unitary_pseudogene
Up	ENSG00000238164	0.613511	0.00151	TNFRSF14-AS1	1p36.32	antisense
Up	ENSG00000255327	0.612344	0.0323		11q25	lincRNA
Up	ENSG00000262823	0.611353	0.00726		17p13.2	antisense
Up	ENSG00000224721	0.611026	0.00742		14q24.3	antisense
Up	ENSG00000253497	0.610304	0.000125	IGKV1-13	2p11.2	IG_V_pseudogene
Up	ENSG00000226806	0.608895	0.0307		2q21.3	antisense
Up	ENSG00000261644	0.607939	0.00246		16q12.1	antisense
Up	ENSG00000255462	0.607629	0.0341		11p15.4	antisense
Up	ENSG00000257087	0.606061	0.0238		11q23.3	processed_pseudogene
Up	ENSG00000203999	0.606034	0.00427	LINC01270	20q13.13	lincRNA
Up	ENSG00000225079	0.605997	0.0264	FTH1P22	1p13.1	processed_pseudogene
Up	ENSG00000261053	0.605889	0.0189	NAMPTP3	16p11.2	processed_pseudogene
Up	ENSG00000244063	0.605104	0.012		2q14.1	lincRNA
Up	ENSG00000248698	0.604152	0.0192	LINC01085	4p15.33	transcribed_processed_pseudogene
Up	ENSG00000259343	0.604118	0.029	TMC3-AS1	15q25.1	antisense
Up	ENSG00000236256	0.604108	0.0307	DIAPH2-AS1	Xq21.33	antisense
Up	ENSG00000260762	0.603298	0.0363	ACSM5P1	16p12.3	unprocessed_pseudogene
Up	ENSG00000259319	0.603192	0.000276		14q24.3	antisense
Up	ENSG00000253239	0.603153	0.00106	IGLVI-70	22q11.22	IG_V_pseudogene
Up	ENSG00000271725	0.602669	0.0161		15q25.1	3prime_overlapping_ncRNA
Up	ENSG00000256234	0.601592	0.00763		12p11.23	antisense
Up	ENSG00000249741	0.599921	0.0366		4q31.21	processed_pseudogene
Up	ENSG00000223722	0.599648	0.00701		12p11.21	processed_pseudogene
Up	ENSG00000267659	0.598631	0.038	LINC01482	17q24.2	lincRNA
Up	ENSG00000249923	0.598411	0.0129		22q11.21	antisense
Up	ENSG00000228781	0.598107	0.0237		9q21.2	processed_pseudogene
Up	ENSG00000242147	0.597995	0.0107	LINC02657	10p15.1	lincRNA
Up	ENSG00000232829	0.597692	0.0335	GSTO3P	3q22.1	processed_pseudogene
Up	ENSG00000259647	0.59766	0.0279		15q13.2	lincRNA
Up	ENSG00000214108	0.59699	0.00691	TPT1P5	5p13.3	processed_pseudogene
Up	ENSG00000251215	0.596857	0.0108	GOLGA5P1	5p13.1	processed_pseudogene
Up	ENSG00000236985	0.595491	0.00118		20p12.1	lincRNA
Up	ENSG00000257595	0.594344	0.0356	LINC02356	12q24.12	lincRNA
Up	ENSG00000225916	0.5938	0.0328		2q33.3	lincRNA
Up	ENSG00000250362	0.591825	0.0135		5q15	processed_transcript
Up	ENSG00000226004	0.590286	0.0174		6q23.3	lincRNA
Up	ENSG00000235929	0.589917	0.0228	TPT1P14	Xp22.2	processed_pseudogene
Up	ENSG00000188511	0.589052	0.000771	C22orf34	22q13.33	lincRNA
Up	ENSG00000235172	0.588004	0.0221	LINC01366	5q35.1	lincRNA
Up	ENSG00000248724	0.587711	0.0325	NPHP3-AS1	3q22.1	antisense
Up	ENSG00000257878	0.587705	0.0315		12q23.1	antisense
Up	ENSG00000253773	0.587628	0.0224	C8orf37-AS1	8q22.1	lincRNA
Up	ENSG00000233785	0.587022	0.00559		Xp22.11	antisense
Up	ENSG00000204188	0.587002	0.0131	GGNBP1	6p21.31	transcribed_unitary_pseudogene
Up	ENSG00000259728	0.586573	0.00954	LINC00933	15q25.2	transcribed_unprocessed_pseudogene
Up	ENSG00000271216	0.586455	0.0161	LINC01050	13q14.11	lincRNA
Up	ENSG00000260256	0.586294	0.00951		21q22.3	lincRNA
Up	ENSG00000260898	0.586006	0.0144	ADPGK-AS1	15q24.1	antisense
Up	ENSG00000236957	0.585912	0.00357		1q23.1	transcribed_unprocessed_pseudogene
Up	ENSG00000254719	0.585769	7.28e-05		11p15.4	processed_pseudogene
Up	ENSG00000237276	0.585488	0.00382	ANO7L1	1p36.13	transcribed_unprocessed_pseudogene
Up	ENSG00000275834	0.585413	0.0252		7q21.3	processed_pseudogene
Down	ENSG00000213981	-0.585253	0.00781		2q31.1	antisense
Down	ENSG00000229380	-0.58587	0.0113		7p22.3	antisense
Down	ENSG00000216360	-0.586226	0.00914		6p25.1	processed_pseudogene
Down	ENSG00000242085	-0.586454	0.0255	RPS20P33	14q32.33	processed_pseudogene
Down	ENSG00000254039	-0.587473	0.0402		17q21.33	lincRNA
Down	ENSG00000218416	-0.587708	0.0461		2q37.3	processed_transcript
Down	ENSG00000258092	-0.587887	0.00827		12p13.33	antisense
Down	ENSG00000267834	-0.58795	0.0267		9q34.11	lincRNA
Down	ENSG00000260495	-0.589028	0.00495		16q23.2	antisense
Down	ENSG00000276449	-0.589121	0.000387		19q13.43	antisense
Down	ENSG00000279342	-0.589655	0.017		11q24.2	sense_intronic
Down	ENSG00000232983	-0.590544	0.0321		9p13.3	processed_pseudogene
Down	ENSG00000259780	-0.591072	0.0422		16p13.3	lincRNA
Down	ENSG00000271931	-0.591415	0.0395		6q15	antisense
Down	ENSG00000214546	-0.591802	0.0323		17q12	lincRNA
Down	ENSG00000228828	-0.591894	0.0269	TLK2P2	10p11.21	processed_pseudogene
Down	ENSG00000245598	-0.592518	0.00226	DACT3-AS1	19q13.32	antisense
Down	ENSG00000267091	-0.593216	0.0174	CTBP2P7	19q13.12	processed_pseudogene
Down	ENSG00000233967	-0.593362	0.0279		6q14.1	lincRNA
Down	ENSG00000226957	-0.593584	0.0433		1p34.1	antisense
Down	ENSG00000267940	-0.594694	0.00624		11p15.4	lincRNA
Down	ENSG00000213599	-0.59484	0.041	SLX1A-SULT1A3	16p11.2	processed_transcript
Down	ENSG00000230910	-0.594918	0.0154		6q12	processed_transcript
Down	ENSG00000179447	-0.594938	0.0388		20p11.23	antisense
Down	ENSG00000270469	-0.595084	0.0261		18p11.21	processed_pseudogene
Down	ENSG00000273784	-0.595716	0.00092		13q14.3	processed_transcript
Down	ENSG00000246451	-0.596322	0.00651		14q32.33	antisense
Down	ENSG00000274925	-0.597876	0.00205	ZKSCAN2-DT	16p12.1	lincRNA
Down	ENSG00000270923	-0.59803	0.0256	TAS2R6P	7q34	processed_pseudogene
Down	ENSG00000225711	-0.598584	0.0156		1q25.2	processed_pseudogene
Down	ENSG00000264595	-0.598705	0.0465		18q23	lincRNA
Down	ENSG00000234297	-0.599104	0.00411		9p22.3	processed_pseudogene
Down	ENSG00000228431	-0.599516	0.0334	ARL5AP3	1p31.3	processed_pseudogene
Down	ENSG00000259635	-0.599974	0.0015		15q22.31	antisense
Down	ENSG00000239626	-0.600762	0.0344	RPSAP41	6q13	processed_pseudogene
Down	ENSG00000271754	-0.601225	0.00107		6p21.1	antisense
Down	ENSG00000276071	-0.60226	0.00259		19q13.12	lincRNA
Down	ENSG00000266642	-0.603519	0.0317		17q11.2	antisense
Down	ENSG00000272077	-0.603627	7.89e-05		3p21.31	lincRNA
Down	ENSG00000225125	-0.603675	0.000325	RANP4	Xq26.3	processed_pseudogene
Down	ENSG00000255182	-0.603935	0.00371		8q24.3	processed_transcript
Down	ENSG00000225578	-0.60428	0.0346	NCBP2-AS1	3q29	antisense
Down	ENSG00000276523	-0.604621	0.00205		16q23.1	antisense
Down	ENSG00000271781	-0.604965	0.0177		5p15.33	antisense
Down	ENSG00000247473	-0.606309	0.0234	CARS-AS1	11p15.4	antisense
Down	ENSG00000271973	-0.606357	0.00411		3p21.31	lincRNA
Down	ENSG00000271327	-0.607005	0.00253		12q21.33	lincRNA
Down	ENSG00000236953	-0.608332	0.0181	ZDHHC20-IT1	13q12.11	sense_intronic
Down	ENSG00000271978	-0.608552	0.000263		6p25.1	lincRNA
Down	ENSG00000269483	-0.608657	0.0403		19q13.41	transcribed_unprocessed_pseudogene
Down	ENSG00000277182	-0.608967	0.000528		17q12	antisense
Down	ENSG00000260618	-0.608994	0.00791		15q21.2	antisense
Down	ENSG00000271265	-0.609516	0.0123		6q25.3	lincRNA
Down	ENSG00000232375	-0.610067	0.021		3p22.1	unprocessed_pseudogene
Down	ENSG00000239415	-0.610595	0.000145		21q22.3	antisense
Down	ENSG00000273451	-0.61084	0.0238		20q13.12	sense_intronic
Down	ENSG00000233799	-0.611066	0.0045		4p16.3	antisense
Down	ENSG00000254461	-0.611136	0.00944		11q13.2	antisense
Down	ENSG00000229786	-0.611778	0.0251	SNRPFP2	1p36.11	processed_pseudogene
Down	ENSG00000248522	-0.613748	0.0271	SBF1P1	8q12.1	processed_pseudogene
Down	ENSG00000232872	-0.613844	0.0153	CTAGE3P	13q14.3	processed_pseudogene
Down	ENSG00000216819	-0.614032	0.000955	TUBB2BP1	6p25.2	unprocessed_pseudogene
Down	ENSG00000261505	-0.614377	0.00091		16p13.3	antisense
Down	ENSG00000248896	-0.614582	0.000565		8p23.1	antisense
Down	ENSG00000253854	-0.615489	6.99e-05		8q22.1	antisense
Down	ENSG00000273138	-0.615618	0.0326		7q21.3	antisense
Down	ENSG00000235207	-0.616094	0.0456	TUBBP6	7p11.2	processed_pseudogene
Down	ENSG00000269688	-0.616257	0.0124		19q13.2	sense_intronic
Down	ENSG00000259158	-0.617221	0.0106	ADAM20P1	14q24.2	transcribed_unprocessed_pseudogene
Down	ENSG00000270059	-0.617664	0.0254		3p14.1	sense_intronic
Down	ENSG00000254924	-0.618605	0.0187		11q13.4	processed_pseudogene
Down	ENSG00000271757	-0.618749	0.027		11q13.5	lincRNA
Down	ENSG00000273373	-0.619147	0.000552		1p13.3	antisense
Down	ENSG00000280213	-0.620209	0.0218	UCKL1-AS1	20q13.33	antisense
Down	ENSG00000224986	-0.620583	0.014	PPP1R8P1	1p33	processed_pseudogene
Down	ENSG00000250027	-0.620674	0.012		4q32.2	antisense
Down	ENSG00000258559	-0.621018	0.0115		14q24.3	sense_overlapping
Down	ENSG00000225744	-0.621067	0.0084		2q13	lincRNA
Down	ENSG00000271283	-0.621892	0.0174		19p13.11	processed_pseudogene
Down	ENSG00000267122	-0.621938	0.00813		19p13.3	antisense
Down	ENSG00000269373	-0.622527	0.0478		19p12	unprocessed_pseudogene
Down	ENSG00000272942	-0.622555	0.0307		22q11.23	lincRNA
Down	ENSG00000258210	-0.622587	0.00576		12q24.11	processed_transcript
Down	ENSG00000225080	-0.622919	0.017	PFN1P4	1q21.2	processed_pseudogene
Down	ENSG00000279078	-0.623299	0.023	SND1-IT1	7q32.1	lincRNA
Down	ENSG00000269951	-0.624108	0.0166		15q24.3	sense_intronic
Down	ENSG00000263345	-0.624448	0.0169		17p13.3	antisense
Down	ENSG00000254370	-0.624728	0.0343		8p21.1	sense_intronic
Down	ENSG00000260351	-0.625472	0.0242		15q25.2	antisense
Down	ENSG00000260633	-0.625646	0.0364		3q22.2	lincRNA
Down	ENSG00000267769	-0.625792	0.0308		19p13.3	antisense
Down	ENSG00000223783	-0.626222	0.0115	LINC01983	3q29	lincRNA
Down	ENSG00000228031	-0.62623	0.0215		7q33	lincRNA
Down	ENSG00000262693	-0.628417	0.0309		17p13.2	antisense
Down	ENSG00000260645	-0.628613	0.0226		6q14.1	lincRNA
Down	ENSG00000276248	-0.629255	0.00544		13q34	sense_intronic
Down	ENSG00000230131	-0.630372	0.042	LINC02641	10q26.13	lincRNA
Down	ENSG00000276505	-0.630425	0.0166		11q23.3	sense_intronic
Down	ENSG00000231550	-0.630723	0.0129	PTCHD3P2	2q31.1	processed_pseudogene
Down	ENSG00000258408	-0.63151	0.0362	NT5CP2	14q24.3	transcribed_processed_pseudogene
Down	ENSG00000245526	-0.632403	0.00269	LINC00461	5q14.3	lincRNA
Down	ENSG00000273521	-0.633559	0.0284		10q26.3	antisense
Down	ENSG00000264112	-0.633606	0.00192		17q22	lincRNA
Down	ENSG00000239377	-0.634688	0.0485		7q36.1	antisense
Down	ENSG00000259514	-0.63476	0.046		15q24.3	antisense
Down	ENSG00000271992	-0.636015	0.00153		1p31.1	lincRNA
Down	ENSG00000267709	-0.636432	0.0284		19p13.3	antisense
Down	ENSG00000260060	-0.636792	0.000601		16p11.2	antisense
Down	ENSG00000261604	-0.637487	0.00521		5p12	antisense
Down	ENSG00000278156	-0.63826	0.000547	TSC22D1-AS1	13q14.11	antisense
Down	ENSG00000255010	-0.638389	0.0209		11q14.1	processed_pseudogene
Down	ENSG00000224232	-0.638713	0.0177		2q37.3	processed_pseudogene
Down	ENSG00000218016	-0.639192	0.0224	ZNF192P2	6p22.1	unprocessed_pseudogene
Down	ENSG00000253483	-0.639397	0.0254		8p21.3	processed_pseudogene
Down	ENSG00000236364	-0.640567	0.00579		1q24.1	antisense
Down	ENSG00000240731	-0.640939	6.23e-05		1p36.33	sense_intronic
Down	ENSG00000203392	-0.641492	0.00306		15q24.2	antisense
Down	ENSG00000232287	-0.641554	0.0182	SLC6A1-AS1	3p25.3	antisense
Down	ENSG00000231443	-0.641704	0.0383		3q29	processed_pseudogene
Down	ENSG00000248015	-0.642381	0.0102		19p13.3	antisense
Down	ENSG00000251143	-0.643861	0.000402		11q13.4	antisense
Down	ENSG00000224016	-0.644073	0.00533		7q36.1	unprocessed_pseudogene
Down	ENSG00000240240	-0.644679	0.0368		9p11.2	processed_transcript
Down	ENSG00000278492	-0.645292	0.000299		19q13.31	sense_intronic
Down	ENSG00000226556	-0.646638	0.00784	NPM1P49	Xp11.3	processed_pseudogene
Down	ENSG00000242540	-0.648081	0.00151		2p25.2	3prime_overlapping_ncRNA
Down	ENSG00000269069	-0.648266	8.8e-05		19q13.2	processed_pseudogene
Down	ENSG00000263069	-0.648851	9.02e-05		17q25.3	antisense
Down	ENSG00000239218	-0.649145	0.00237	RPS20P22	8p11.23	transcribed_processed_pseudogene
Down	ENSG00000235280	-0.649192	0.00607	MCF2L-AS1	13q34	antisense
Down	ENSG00000175170	-0.650269	0.00713	FAM182B	20p11.1	lincRNA
Down	ENSG00000262772	-0.650392	0.0208	LINC01977	17q25.3	lincRNA
Down	ENSG00000262663	-0.650582	0.0431		17q25.3	lincRNA
Down	ENSG00000266803	-0.651052	0.00444		17p11.2	sense_intronic
Down	ENSG00000263220	-0.651441	0.0301		17p13.2	antisense
Down	ENSG00000270813	-0.651633	0.00494	NANOGNBP3	Xq22.1	processed_pseudogene
Down	ENSG00000259512	-0.652131	0.0043	HNRNPA1P5	15q23	processed_pseudogene
Down	ENSG00000271653	-0.65225	0.0227		3p22.2	lincRNA
Down	ENSG00000250909	-0.65231	0.0169		5q35.2	antisense
Down	ENSG00000236670	-0.652846	0.017	KRT18P5	22q11.21	processed_pseudogene
Down	ENSG00000231252	-0.653607	0.0237		1p31.3	lincRNA
Down	ENSG00000230736	-0.654867	0.00655		22q12.3	lincRNA
Down	ENSG00000215452	-0.655475	0.00273	ZNF663P	20q13.12	transcribed_unitary_pseudogene
Down	ENSG00000271524	-0.655753	0.017	BNIP3P17	19p12	processed_pseudogene
Down	ENSG00000261044	-0.655926	0.0377		8q24.3	antisense
Down	ENSG00000224713	-0.65593	0.00897		12q13.3	antisense
Down	ENSG00000266236	-0.656687	0.00747	NARF-IT1	17q25.3	sense_intronic
Down	ENSG00000248449	-0.657625	0.0127	PCDHGB8P	5q31.3	transcribed_unitary_pseudogene
Down	ENSG00000234911	-0.657685	0.00167	TEX21P	14q23.3	transcribed_unitary_pseudogene
Down	ENSG00000203335	-0.65799	0.0187		7q36.2	antisense
Down	ENSG00000265218	-0.658229	0.00821		17q24.1	antisense
Down	ENSG00000254162	-0.659239	0.000855		8q21.13	lincRNA
Down	ENSG00000248514	-0.660424	0.0125		5q35.3	antisense
Down	ENSG00000270919	-0.660528	0.0125		15q25.1	antisense
Down	ENSG00000255474	-0.661131	0.00304	GAU1	12p13.32	lincRNA
Down	ENSG00000215097	-0.661858	0.01	DUSP8P3	10q11.22	processed_pseudogene
Down	ENSG00000275401	-0.662131	0.0187		20q11.23	lincRNA
Down	ENSG00000259683	-0.66231	0.0465		15q25.2	unprocessed_pseudogene
Down	ENSG00000237586	-0.662634	0.00404		8q24.13	processed_pseudogene
Down	ENSG00000256417	-0.663348	0.0487		12p13.32	lincRNA
Down	ENSG00000272491	-0.663557	0.0225		1p33	antisense
Down	ENSG00000271086	-0.664158	0.0183	NAMA	9q22.33	lincRNA
Down	ENSG00000234848	-0.664203	0.00479		19p13.2	antisense
Down	ENSG00000178803	-0.664617	0.0151	ADORA2A-AS1	22q11.23	antisense
Down	ENSG00000271234	-0.664634	0.0345		6q27	lincRNA
Down	ENSG00000249609	-0.665388	0.00347		4q32.3	antisense
Down	ENSG00000262147	-0.665699	0.00692		17q25.3	antisense
Down	ENSG00000255176	-0.665858	0.0165		11q23.3	antisense
Down	ENSG00000261829	-0.666102	0.0113		2q37.1	sense_overlapping
Down	ENSG00000257674	-0.666359	0.0176		12q12	processed_pseudogene
Down	ENSG00000226508	-0.666434	0.0159	LINC01918	2q12.1	lincRNA
Down	ENSG00000248590	-0.666966	0.00715	GLDCP1	4q12	transcribed_processed_pseudogene
Down	ENSG00000235974	-0.666969	0.00533	VN2R19P	19q13.43	unitary_pseudogene
Down	ENSG00000248213	-0.66728	0.0293	CICP16	4q26	processed_pseudogene
Down	ENSG00000176761	-0.667319	0.00127	ZNF285B	19q13.31	unprocessed_pseudogene
Down	ENSG00000275092	-0.667692	0.0101		16p13.3	sense_intronic
Down	ENSG00000228487	-0.667855	0.02		9q33.3	antisense
Down	ENSG00000214796	-0.668269	0.0135		1q32.1	transcribed_unprocessed_pseudogene
Down	ENSG00000225849	-0.668362	0.00289	MKRN7P	20q13.12	transcribed_processed_pseudogene
Down	ENSG00000270716	-0.668454	0.0104	BNIP3P15	19p12	processed_pseudogene
Down	ENSG00000234345	-0.669832	0.015		Xq22.2	processed_pseudogene
Down	ENSG00000262098	-0.670229	0.0166		17q25.3	lincRNA
Down	ENSG00000188185	-0.670916	0.000249	LINC00265	7p14.1	lincRNA
Down	ENSG00000275367	-0.670986	0.000707		12p13.31	lincRNA
Down	ENSG00000268894	-0.671135	0.0123	PLCE1-AS1	10q23.33	antisense
Down	ENSG00000180385	-0.671478	1.75e-05	EMC3-AS1	3p25.3	transcribed_unprocessed_pseudogene
Down	ENSG00000235907	-0.671485	0.00624		1p35.1	processed_pseudogene
Down	ENSG00000270036	-0.672287	0.0134		15q24.3	lincRNA
Down	ENSG00000260249	-0.6736	0.0465		16q12.1	antisense
Down	ENSG00000271993	-0.674051	0.00531		3p22.2	antisense
Down	ENSG00000259519	-0.675008	0.0147		15q21.1	antisense
Down	ENSG00000234996	-0.676564	0.00319		1q32.1	transcribed_processed_pseudogene
Down	ENSG00000261744	-0.676592	0.0373		16q24.2	antisense
Down	ENSG00000269421	-0.676826	0.0319		19p12	unprocessed_pseudogene
Down	ENSG00000214578	-0.677069	0.00235	HMGN2P15	17q21.2	processed_pseudogene
Down	ENSG00000240445	-0.677099	0.00107	FOXO3B	17p11.2	processed_pseudogene
Down	ENSG00000274422	-0.678383	0.0179		22q11.22	lincRNA
Down	ENSG00000257298	-0.67933	0.0189		12q13.12	sense_intronic
Down	ENSG00000242588	-0.679727	0.00452		7q32.1	processed_transcript
Down	ENSG00000279571	-0.679796	0.0177		9q34.11	lincRNA
Down	ENSG00000264885	-0.680222	9.44e-05		17p11.2	sense_intronic
Down	ENSG00000235597	-0.680316	0.00121	LINC01102	2q12.1	lincRNA
Down	ENSG00000236772	-0.680585	0.0137		20q11.21	antisense
Down	ENSG00000254915	-0.680945	0.00312		11q13.5	processed_pseudogene
Down	ENSG00000253730	-0.681099	0.00195		17q21.33	antisense
Down	ENSG00000275328	-0.681261	0.0111	SPDYE19P	7p22.1	unprocessed_pseudogene
Down	ENSG00000226180	-0.682931	0.000134		16q24.2	lincRNA
Down	ENSG00000270614	-0.683767	0.00114		19p13.2	processed_pseudogene
Down	ENSG00000273151	-0.68473	0.0108		7p22.3	antisense
Down	ENSG00000255769	-0.68568	2.04e-05	GOLGA2P10	15q25.2	transcribed_unprocessed_pseudogene
Down	ENSG00000270402	-0.68643	0.00418		19p13.11	processed_pseudogene
Down	ENSG00000254441	-0.686704	0.00871		11q14.1	processed_pseudogene
Down	ENSG00000226669	-0.686816	0.0143		9p24.2	lincRNA
Down	ENSG00000198221	-0.687245	0.00479	AFDN-DT	6q27	lincRNA
Down	ENSG00000226450	-0.687662	0.022	CYP2D8P	22q13.2	unprocessed_pseudogene
Down	ENSG00000232712	-0.687863	0.0076	KIZ-AS1	20p11.23	antisense
Down	ENSG00000261240	-0.687965	0.0275		16p13.3	antisense
Down	ENSG00000264044	-0.687988	0.00723		17q11.2	antisense
Down	ENSG00000233756	-0.688653	0.0231	DSCAM-IT1	21q22.2	sense_intronic
Down	ENSG00000276445	-0.689724	2.39e-05		19q13.2	lincRNA
Down	ENSG00000274403	-0.69187	0.00381		15q15.2	antisense
Down	ENSG00000278816	-0.692116	0.0103		20p13	lincRNA
Down	ENSG00000273650	-0.692209	0.0269		17q21.2	lincRNA
Down	ENSG00000232901	-0.692807	0.00118	CYCSP10	3p25.3	processed_pseudogene
Down	ENSG00000250198	-0.693404	0.0289	LINC02199	5p15.31	lincRNA
Down	ENSG00000223459	-0.69353	0.00546	TCAF1P1	7q35	unprocessed_pseudogene
Down	ENSG00000271580	-0.694118	0.00769		1q32.1	processed_pseudogene
Down	ENSG00000236065	-0.694602	0.00508		1p35.1	antisense
Down	ENSG00000264736	-0.696905	0.00321	BDP1P	18q23	processed_pseudogene
Down	ENSG00000224072	-0.698774	0.000253		Xp11.3	processed_pseudogene
Down	ENSG00000215795	-0.698923	0.00376		1q44	processed_pseudogene
Down	ENSG00000187951	-0.699206	1.9e-05		15q13.2	processed_transcript
Down	ENSG00000228327	-0.699838	0.00167		1p36.33	transcribed_unprocessed_pseudogene
Down	ENSG00000251468	-0.700689	0.0465		8p22	unprocessed_pseudogene
Down	ENSG00000250068	-0.700713	0.00452		9q32	unprocessed_pseudogene
Down	ENSG00000268307	-0.701087	0.00778	LINC02560	19q13.43	lincRNA
Down	ENSG00000205746	-0.701932	0.00245		16p12.3	transcribed_unprocessed_pseudogene
Down	ENSG00000276768	-0.702328	0.0109		20p13	lincRNA
Down	ENSG00000253875	-0.703186	0.0283		8p21.1	antisense
Down	ENSG00000227288	-0.703234	0.00651		1p31.1	processed_pseudogene
Down	ENSG00000233012	-0.704078	0.00228	HDAC1P2	1q41	transcribed_processed_pseudogene
Down	ENSG00000262119	-0.707085	0.0233		14q12	sense_intronic
Down	ENSG00000241634	-0.707395	0.00527		3q13.13	processed_pseudogene
Down	ENSG00000243230	-0.70741	0.00691		7q32.1	antisense
Down	ENSG00000228577	-0.70865	0.013		2q33.3	antisense
Down	ENSG00000261056	-0.709312	0.00783		16q12.2	transcribed_processed_pseudogene
Down	ENSG00000225794	-0.710777	0.00383		2q35	lincRNA
Down	ENSG00000225151	-0.711061	0.000403	GOLGA2P7	15q25.2	transcribed_unprocessed_pseudogene
Down	ENSG00000246820	-0.711709	0.0129		11p15.4	lincRNA
Down	ENSG00000239805	-0.71238	0.0233		3q26.33	processed_pseudogene
Down	ENSG00000249906	-0.712523	0.00959		17q21.33	antisense
Down	ENSG00000232344	-0.713553	0.00267		17p11.2	processed_pseudogene
Down	ENSG00000258983	-0.714405	0.0155		14q31.3	antisense
Down	ENSG00000268896	-0.715208	0.00178		2q35	antisense
Down	ENSG00000235946	-0.715981	0.00294		Xq22.2	processed_pseudogene
Down	ENSG00000269821	-0.716418	0.00395	KCNQ1OT1	11p15.5	antisense
Down	ENSG00000268231	-0.716506	0.0116		19q13.33	sense_intronic
Down	ENSG00000268545	-0.716824	0.00703	VN1R107P	19q13.43	unprocessed_pseudogene
Down	ENSG00000258725	-0.717617	0.000186	PRC1-AS1	15q26.1	antisense
Down	ENSG00000262877	-0.718079	0.0223		17q25.3	lincRNA
Down	ENSG00000230830	-0.718892	0.0146	ARPP21-AS1	3p22.3	antisense
Down	ENSG00000272798	-0.71899	0.0106		22q11.23	lincRNA
Down	ENSG00000258515	-0.719812	0.0014		14q11.2	antisense
Down	ENSG00000231905	-0.720515	0.00171	SETP10	1q25.2	processed_pseudogene
Down	ENSG00000272301	-0.721196	0.000724		11q13.5	lincRNA
Down	ENSG00000244257	-0.72182	0.00446	PKD1P1	16p13.11	unprocessed_pseudogene
Down	ENSG00000274895	-0.722666	0.0213		1q32.3	antisense
Down	ENSG00000274525	-0.72379	0.0132		5q35.3	unprocessed_pseudogene
Down	ENSG00000267138	-0.724746	0.00418		19p13.3	sense_intronic
Down	ENSG00000269487	-0.724899	0.00197		19q13.32	antisense
Down	ENSG00000197291	-0.725199	0.00503	RAMP2-AS1	17q21.2	lincRNA
Down	ENSG00000277984	-0.726271	0.00551		11q21	unprocessed_pseudogene
Down	ENSG00000250692	-0.726626	0.024		5q31.2	antisense
Down	ENSG00000272849	-0.72753	0.00118		12q24.31	lincRNA
Down	ENSG00000261123	-0.728395	0.0307		16p13.3	sense_intronic
Down	ENSG00000259933	-0.7284	0.0175		16p13.3	sense_overlapping
Down	ENSG00000183458	-0.728649	0.0022		16p13.11	transcribed_unprocessed_pseudogene
Down	ENSG00000251485	-0.730267	0.000201		2q37.1	processed_pseudogene
Down	ENSG00000237940	-0.731578	0.0202	LINC01238	2q37.3	lincRNA
Down	ENSG00000267707	-0.732645	0.00278		18q12.2	antisense
Down	ENSG00000278153	-0.734973	0.00631		20p12.1	lincRNA
Down	ENSG00000257360	-0.73607	0.000498		12q22	processed_pseudogene
Down	ENSG00000276710	-0.73734	9.91e-05	CSPG4P10	15q25.2	transcribed_unprocessed_pseudogene
Down	ENSG00000250397	-0.737589	0.000902		11p15.5	antisense
Down	ENSG00000175967	-0.738285	0.0307		6q21	antisense
Down	ENSG00000261227	-0.738315	0.00632		16q22.3	lincRNA
Down	ENSG00000259209	-0.739288	0.00155		16q22.3	antisense
Down	ENSG00000272320	-0.739666	0.00092		6p25.2	antisense
Down	ENSG00000269653	-0.739672	0.00478		19q13.13	sense_intronic
Down	ENSG00000226220	-0.740285	0.00715	CICP22	7p14.1	processed_pseudogene
Down	ENSG00000267150	-0.740474	0.00212		18p11.21	antisense
Down	ENSG00000229953	-0.740521	0.000547		1q23.1	antisense
Down	ENSG00000251363	-0.741133	0.047	LINC02315	14q21.1	lincRNA
Down	ENSG00000237194	-0.741399	0.0156	SNAI1P1	2q34	processed_pseudogene
Down	ENSG00000255815	-0.742728	0.00797	KRT8P11	9q22.33	processed_pseudogene
Down	ENSG00000274471	-0.743848	0.000583		15q11.2	transcribed_unprocessed_pseudogene
Down	ENSG00000257703	-0.744671	0.0327		12q23.2	lincRNA
Down	ENSG00000260296	-0.745415	6.46e-05		4p14	sense_overlapping
Down	ENSG00000271138	-0.746103	0.00658	IGLVIVOR22-1	22q11.23	IG_V_pseudogene
Down	ENSG00000279954	-0.748701	0.0105		22q13.31	antisense
Down	ENSG00000245864	-0.75096	0.00907	MEF2C-AS2	5q14.3	antisense
Down	ENSG00000267765	-0.75163	0.00321		17q21.2	antisense
Down	ENSG00000267632	-0.752641	0.00219		17q21.2	sense_intronic
Down	ENSG00000261996	-0.75502	0.000122		17p13.1	lincRNA
Down	ENSG00000278434	-0.756464	0.00194		16p13.3	sense_intronic
Down	ENSG00000273108	-0.756657	0.0134		10q24.33	antisense
Down	ENSG00000256341	-0.758637	0.006		11q13.1	antisense
Down	ENSG00000257953	-0.759857	0.0368		12q14.1	antisense
Down	ENSG00000267696	-0.763083	0.0188	ERVK-28	19q11	lincRNA
Down	ENSG00000242748	-0.763738	0.00106	RPL23AP81	20q12	transcribed_processed_pseudogene
Down	ENSG00000254489	-0.765921	0.0169	MPPED2-AS1	11p14.1	antisense
Down	ENSG00000246859	-0.766583	8.84e-05	STARD4-AS1	5q22.1	antisense
Down	ENSG00000232729	-0.768061	0.000442		7q11.23	processed_transcript
Down	ENSG00000278202	-0.768692	0.00385		15q25.2	processed_transcript
Down	ENSG00000235351	-0.769528	0.00351		2q37.3	antisense
Down	ENSG00000260400	-0.770716	2.73e-08		10q21.3	sense_overlapping
Down	ENSG00000258943	-0.771103	0.0234		14q23.2	lincRNA
Down	ENSG00000225649	-0.771286	0.0449		2p24.3	processed_transcript
Down	ENSG00000179899	-0.772766	5.49e-08	PHC1P1	12q13.2	processed_pseudogene
Down	ENSG00000277200	-0.775321	0.0207		17p13.3	lincRNA
Down	ENSG00000279066	-0.776667	0.00905	HEXD-IT1	17q25.3	sense_intronic
Down	ENSG00000269694	-0.776809	0.00309		19p13.11	antisense
Down	ENSG00000228204	-0.777242	0.00931		7p12.1	antisense
Down	ENSG00000261078	-0.778445	0.0325		16q21	antisense
Down	ENSG00000233930	-0.780899	0.0372	KRTAP5-AS1	11p15.5	antisense
Down	ENSG00000260671	-0.78456	0.00977		16q24.2	sense_intronic
Down	ENSG00000224272	-0.785071	0.0187		2q37.3	antisense
Down	ENSG00000262096	-0.78513	0.00116	PCDHB19P	5q31.3	transcribed_unprocessed_pseudogene
Down	ENSG00000229029	-0.785271	0.00794	CDCA4P1	9p22.3	processed_pseudogene
Down	ENSG00000271218	-0.786861	0.0019		6p12.1	antisense
Down	ENSG00000271659	-0.787135	0.000241		9q22.32	antisense
Down	ENSG00000271259	-0.788364	0.000291		12q21.33	lincRNA
Down	ENSG00000278041	-0.78876	0.0115		20p11.22	lincRNA
Down	ENSG00000259416	-0.789522	0.0185		15q25.3	antisense
Down	ENSG00000241954	-0.789753	0.00168		22q12.3	lincRNA
Down	ENSG00000233718	-0.794073	0.00492	MYCNOS	2p24.3	antisense
Down	ENSG00000237390	-0.794079	0.00639		1q22	lincRNA
Down	ENSG00000277504	-0.797762	0.00227		16q24.2	antisense
Down	ENSG00000227045	-0.798766	0.0155		1q21.3	antisense
Down	ENSG00000227245	-0.799437	0.00591		3p22.1	lincRNA
Down	ENSG00000227473	-0.800849	0.000259	TSSK5P	8q24.3	unitary_pseudogene
Down	ENSG00000273419	-0.801626	3.18e-05		7q36.1	antisense
Down	ENSG00000265511	-0.80276	0.000268		17p11.2	antisense
Down	ENSG00000267629	-0.803967	0.00515		19p13.11	processed_transcript
Down	ENSG00000250251	-0.804059	6.36e-05	PKD1P6	16p13.11	transcribed_unprocessed_pseudogene
Down	ENSG00000268496	-0.804708	0.00069		19q13.42	sense_intronic
Down	ENSG00000242268	-0.805604	0.00861	LINC02082	3q26.2	lincRNA
Down	ENSG00000276916	-0.80763	0.00226		13q34	sense_intronic
Down	ENSG00000271904	-0.810355	0.002		5q14.3	lincRNA
Down	ENSG00000261124	-0.810399	0.000479		16p11.2	antisense
Down	ENSG00000226746	-0.811525	0.00267	SMCR5	17p11.2	antisense
Down	ENSG00000274775	-0.811781	0.000263		Xq26.1	transcribed_unprocessed_pseudogene
Down	ENSG00000230286	-0.812596	0.00618		2p23.3	antisense
Down	ENSG00000227407	-0.812899	6.64e-05		19q13.42	antisense
Down	ENSG00000260578	-0.814116	9.4e-06		18q22.1	lincRNA
Down	ENSG00000260070	-0.815841	0.024		7p14.2	antisense
Down	ENSG00000227432	-0.817845	0.0433		2q35	antisense
Down	ENSG00000273011	-0.82009	0.00154		7q36.1	lincRNA
Down	ENSG00000263146	-0.820439	0.000587	LINC01896	18q23	lincRNA
Down	ENSG00000262966	-0.823359	0.00167		17p13.1	antisense
Down	ENSG00000230699	-0.824468	0.0152		1p36.33	lincRNA
Down	ENSG00000235397	-0.824476	0.00586	EPN2-AS1	17p11.2	antisense
Down	ENSG00000267522	-0.826975	0.00142	LINC01864	19q13.43	lincRNA
Down	ENSG00000274184	-0.826983	3.7e-05		18q12.2	lincRNA
Down	ENSG00000250906	-0.828636	0.00226		4p14	antisense
Down	ENSG00000250310	-0.828827	0.00673		17q21.33	antisense
Down	ENSG00000214826	-0.830307	0.000241	DDX12P	12p13.31	unprocessed_pseudogene
Down	ENSG00000258107	-0.831992	0.0462		14q12	lincRNA
Down	ENSG00000259314	-0.834174	0.000371		15q26.1	antisense
Down	ENSG00000103832	-0.835036	0.000367	GOLGA8UP	15q13.2	unprocessed_pseudogene
Down	ENSG00000268658	-0.836029	0.000403	LINC00664	19p12	lincRNA
Down	ENSG00000250156	-0.837214	0.000387	LINC02060	5q14.3	lincRNA
Down	ENSG00000245857	-0.838024	0.0102		8p23.1	lincRNA
Down	ENSG00000260981	-0.840029	0.0496		5p15.31	lincRNA
Down	ENSG00000228141	-0.840253	0.000704		15q25.2	transcribed_unitary_pseudogene
Down	ENSG00000250081	-0.844664	0.00115		5q12.3	lincRNA
Down	ENSG00000243902	-0.851652	0.0477		22q13.1	sense_overlapping
Down	ENSG00000270871	-0.853345	0.000224		17q12	antisense
Down	ENSG00000238358	-0.85336	0.00448		7q21.13	lincRNA
Down	ENSG00000225234	-0.8552	7.76e-06	TRAPPC12-AS1	2p25.3	antisense
Down	ENSG00000270171	-0.856461	0.0118		1p36.23	lincRNA
Down	ENSG00000260469	-0.856817	0.00499	INSYN1-AS1	15q24.1	lincRNA
Down	ENSG00000273712	-0.857078	0.000323		6p22.1	processed_pseudogene
Down	ENSG00000222012	-0.858995	0.00274		7q36.3	antisense
Down	ENSG00000246095	-0.861309	0.0483	LINC01096	4p15.33	lincRNA
Down	ENSG00000262703	-0.861385	0.0036		16p13.13	antisense
Down	ENSG00000253641	-0.862194	9.72e-05		8p23.1	lincRNA
Down	ENSG00000229212	-0.863191	0.000201		15q25.3	transcribed_unprocessed_pseudogene
Down	ENSG00000269793	-0.86467	1.66e-05	ZIM2-AS1	19q13.43	processed_transcript
Down	ENSG00000236464	-0.867023	0.00791	LINC02559	22q12.1	lincRNA
Down	ENSG00000180458	-0.869955	0.005		19q13.12	antisense
Down	ENSG00000225173	-0.873055	0.00954		6p22.1	lincRNA
Down	ENSG00000257270	-0.875935	0.000371		14q32.33	antisense
Down	ENSG00000233264	-0.8775	0.00905		7p21.3	processed_pseudogene
Down	ENSG00000237027	-0.879923	0.000152		6q15	antisense
Down	ENSG00000232082	-0.880405	0.00125	RPS6KA2-IT1	6q27	sense_intronic
Down	ENSG00000260139	-0.881255	0.00173	CSPG4P13	15q24.3	transcribed_unprocessed_pseudogene
Down	ENSG00000226476	-0.881527	0.00401	LINC01748	1p32.1	lincRNA
Down	ENSG00000264491	-0.881967	0.00601		17q24.2	antisense
Down	ENSG00000234921	-0.886451	0.00263		9q33.3	antisense
Down	ENSG00000259218	-0.887573	0.00306	LINC00928	15q26.1	lincRNA
Down	ENSG00000259026	-0.889019	4.84e-05		14q32.2	lincRNA
Down	ENSG00000260978	-0.891344	0.00401		15q11.2	antisense
Down	ENSG00000223458	-0.893133	0.00531	LMO7DN-IT1	13q22.2	lincRNA
Down	ENSG00000259845	-0.897476	0.00362	HERC2P10	15q13.2	unprocessed_pseudogene
Down	ENSG00000260807	-0.900204	0.00473		16p13.3	lincRNA
Down	ENSG00000272505	-0.903666	3.82e-06		8p23.1	lincRNA
Down	ENSG00000237906	-0.903746	0.00674	MUPP	9q32	transcribed_unprocessed_pseudogene
Down	ENSG00000259666	-0.907477	0.00512	LINGO1-AS1	15q24.3	antisense
Down	ENSG00000269124	-0.910166	0.0086		19q13.32	antisense
Down	ENSG00000267500	-0.91232	0.000185	ZNF887P	19p13.2	transcribed_unprocessed_pseudogene
Down	ENSG00000267868	-0.914077	0.00183		13q34	lincRNA
Down	ENSG00000254528	-0.915659	2.94e-05		11q23.3	antisense
Down	ENSG00000215105	-0.92247	0.000122	TTC3P1	Xq13.3	processed_pseudogene
Down	ENSG00000257647	-0.922563	0.000486		15q11.2	lincRNA
Down	ENSG00000227487	-0.926121	0.000476	NCAM1-AS1	11q23.2	antisense
Down	ENSG00000237911	-0.92618	0.00101	SRP68P3	17p11.2	unprocessed_pseudogene
Down	ENSG00000272971	-0.927	0.00229		1q23.1	lincRNA
Down	ENSG00000205041	-0.933901	0.00061		19q13.2	sense_intronic
Down	ENSG00000265474	-0.940038	0.000761		17q11.2	antisense
Down	ENSG00000226390	-0.94175	0.00579		20q13.33	antisense
Down	ENSG00000234338	-0.943046	0.000464		7q11.21	processed_pseudogene
Down	ENSG00000241269	-0.947687	8.38e-07		7p22.1	antisense
Down	ENSG00000236138	-0.94932	0.000681	DUX4L26	3p12.3	processed_pseudogene
Down	ENSG00000274356	-0.950429	0.000161		9q34.3	unprocessed_pseudogene
Down	ENSG00000273597	-0.953574	0.000169		9p13.3	processed_pseudogene
Down	ENSG00000269883	-0.953783	0.0024		14q24.3	antisense
Down	ENSG00000236483	-0.958857	0.000681	MTND2P40	19p13.2	unprocessed_pseudogene
Down	ENSG00000237159	-0.965875	0.0006	CNTFR-AS1	9p13.3	antisense
Down	ENSG00000230026	-0.968329	3.23e-05		1q42.3	processed_pseudogene
Down	ENSG00000256824	-0.980596	0.000783		11q13.1	antisense
Down	ENSG00000272549	-0.990084	0.00105	LINC02538	6q27	lincRNA
Down	ENSG00000272108	-0.992868	0.00882		5q31.3	lincRNA
Down	ENSG00000269584	-0.998377	0.000248	TDGF1P7	19q13.2	processed_pseudogene
Down	ENSG00000236969	-0.99966	0.0281	GGT8P	2p11.2	unprocessed_pseudogene
Down	ENSG00000154898	-1.00038	9.24e-06	CCDC144CP	17p11.2	transcribed_processed_pseudogene
Down	ENSG00000260593	-1.00945	0.0079		16q22.2	antisense
Down	ENSG00000189423	-1.01105	1.38e-06	USP32P3	17p11.2	transcribed_unprocessed_pseudogene
Down	ENSG00000257185	-1.01265	0.00697	LINC02293	14q12	lincRNA
Down	ENSG00000184617	-1.0211	8.64e-06	ZNF840P	20q13.12	unprocessed_pseudogene
Down	ENSG00000214369	-1.0292	7.83e-05		2q31.1	processed_pseudogene
Down	ENSG00000203900	-1.04117	0.0086		20q13.33	antisense
Down	ENSG00000267934	-1.04893	5.36e-05		19p12	antisense
Down	ENSG00000278635	-1.0525	0.00348		12p13.31	unprocessed_pseudogene
Down	ENSG00000270540	-1.06798	0.0045		2q37.2	antisense
Down	ENSG00000256663	-1.07441	8.74e-06		12p12.2	processed_pseudogene
Down	ENSG00000255571	-1.07502	0.000406	MIR9-3HG	15q26.1	lincRNA
Down	ENSG00000242353	-1.10042	3.6e-05	RPL12P30	11p14.1	processed_pseudogene
Down	ENSG00000272372	-1.11871	0.00025		16q13	antisense
Down	ENSG00000223703	-1.12009	0.00346		2p11.2	unprocessed_pseudogene
Down	ENSG00000188365	-1.12857	3.84e-08		7p22.1	antisense
Down	ENSG00000225595	-1.13587	0.00165	LINC01623	6p22.1	lincRNA
Down	ENSG00000255753	-1.1376	8.6e-05		12p13.31	processed_pseudogene
Down	ENSG00000178734	-1.22026	0.00111	LMO7DN	13q22.2	lincRNA
Down	ENSG00000269416	-1.24046	0.000561	LINC01224	19p12	lincRNA
Down	ENSG00000261959	-1.24999	0.0101		17q21.33	antisense
Down	ENSG00000242078	-1.31693	0.000617		7q32.2	lincRNA
Down	ENSG00000235934	-1.38605	1.83e-05		2q31.1	antisense
Down	ENSG00000256925	-1.41138	3.33e-05	ADGRA1-AS1	10q26.3	antisense

## Sheet: Table S6
Table S6: Differentially expressed lncRNAs between high and low stromal score in TCGA GBM cohort.
Regulation	Ensembl ID	log2 Fold Change	Adj.Pval	Symbol	Chr	Type
Up	ENSG00000253821	2.34779	5.05e-11		8q12.1	lincRNA
Up	ENSG00000136315	2.11347	3.74e-10		14q11.2	lincRNA
Up	ENSG00000229588	2.08745	8.99e-08		1q24.1	lincRNA
Up	ENSG00000249001	2.04548	7.31e-07		4q22.1	antisense
Up	ENSG00000225986	1.99069	4.72e-07	UBXN10-AS1	1p36.12	antisense
Up	ENSG00000213876	1.95977	1.22e-12	RPL7AP64	17p13.1	processed_pseudogene
Up	ENSG00000248227	1.84463	4.46e-07	LINC02513	4p14	lincRNA
Up	ENSG00000225107	1.81241	5.02e-05		2q22.3	lincRNA
Up	ENSG00000231574	1.78894	1.81e-09	LINC02015	3q26.32	lincRNA
Up	ENSG00000246430	1.78795	9.13e-10	LINC00968	8q12.1	lincRNA
Up	ENSG00000248810	1.75088	2.47e-09	LINC02432	4q31.21	lincRNA
Up	ENSG00000229647	1.69523	1.08e-08	MYOSLID	2q33.3	lincRNA
Up	ENSG00000236453	1.64337	4.89e-05		7q21.3	lincRNA
Up	ENSG00000250771	1.63921	2.78e-09		4q31.3	transcribed_unprocessed_pseudogene
Up	ENSG00000249746	1.63227	2.78e-09		5q15	lincRNA
Up	ENSG00000224397	1.60843	5.54e-08	SMIM25	20q13.13	lincRNA
Up	ENSG00000230838	1.6068	1.01e-06	LINC01614	2q35	lincRNA
Up	ENSG00000203446	1.60243	6.55e-07		7p14.1	antisense
Up	ENSG00000223485	1.55323	1.3e-07	LINC01615	6q27	lincRNA
Up	ENSG00000229056	1.55299	4.69e-08	HECW2-AS1	2q32.3	antisense
Up	ENSG00000251230	1.54974	8.99e-08	MIR3945HG	4q35.1	lincRNA
Up	ENSG00000214381	1.53038	7.05e-05	LINC00488	3q13.13	processed_transcript
Up	ENSG00000267990	1.5269	2.96e-11		19q13.41	unprocessed_pseudogene
Up	ENSG00000268355	1.52157	8.06e-12		19q13.2	lincRNA
Up	ENSG00000227066	1.50415	5.43e-07		1p36.12	lincRNA
Up	ENSG00000227145	1.49254	7.09e-06	IL21-AS1	4q27	antisense
Up	ENSG00000253161	1.48872	1.67e-06	LINC01605	8p11.23	lincRNA
Up	ENSG00000244682	1.48159	6.59e-10	FCGR2C	1q23.3	polymorphic_pseudogene
Up	ENSG00000268734	1.47365	5.32e-08		19q13.42	lincRNA
Up	ENSG00000231426	1.46017	9.5e-08	FILNC1	6q24.1	lincRNA
Up	ENSG00000234362	1.44397	8.37e-07	LINC01914	2p21	lincRNA
Up	ENSG00000238005	1.42945	4.28e-11		1q42.3	lincRNA
Up	ENSG00000223552	1.41709	4.22e-11		3p21.31	antisense
Up	ENSG00000256597	1.41651	6.64e-05	LINC02393	12q24.32	lincRNA
Up	ENSG00000267607	1.40395	1.18e-06		19p13.2	antisense
Up	ENSG00000248323	1.3948	8.64e-06	LUCAT1	5q14.3	antisense
Up	ENSG00000272839	1.39287	2.73e-07		7q36.3	antisense
Up	ENSG00000250548	1.38472	1.26e-08	LINC01303	14q23.1	lincRNA
Up	ENSG00000225217	1.37853	6.02e-08	HSPA7	1q23.3	unprocessed_pseudogene
Up	ENSG00000265531	1.37804	5.51e-11	FCGR1CP	1q21.1	unprocessed_pseudogene
Up	ENSG00000247774	1.3763	1e-12	PCED1B-AS1	12q13.11	processed_transcript
Up	ENSG00000259004	1.3573	1.31e-10	LINC02285	14q32.31	lincRNA
Up	ENSG00000258867	1.35648	2.09e-08	LINC01146	14q31.3	lincRNA
Up	ENSG00000171658	1.3499	8.26e-05	NMRAL2P	3q27.2	transcribed_unprocessed_pseudogene
Up	ENSG00000269927	1.3465	5.76e-05		14q24.2	lincRNA
Up	ENSG00000267461	1.34349	2.08e-06		17q24.2	lincRNA
Up	ENSG00000274536	1.33831	2e-10		Xq12	antisense
Up	ENSG00000235884	1.33657	0.000737	LINC00941	12p11.21	lincRNA
Up	ENSG00000204277	1.33372	0.000152	LINC01993	17q25.3	lincRNA
Up	ENSG00000255189	1.33057	1.35e-07	GLYATL1P1	11q12.1	unprocessed_pseudogene
Up	ENSG00000225511	1.33009	0.000826	LINC00475	9q22.31	transcribed_unprocessed_pseudogene
Up	ENSG00000254288	1.32804	8.33e-10		8q21.11	lincRNA
Up	ENSG00000255750	1.32172	5.64e-05		12p11.23	antisense
Up	ENSG00000266835	1.32024	2.72e-06	GAPLINC	18p11.31	lincRNA
Up	ENSG00000255197	1.3122	1.22e-12		11p11.2	antisense
Up	ENSG00000267737	1.31159	3.59e-07		17q25.3	lincRNA
Up	ENSG00000237523	1.30896	7.05e-06	LINC00857	10q22.3	lincRNA
Up	ENSG00000266088	1.3071	2.42e-06		17q21.2	lincRNA
Up	ENSG00000236591	1.30499	1.41e-09		6q25.1	antisense
Up	ENSG00000256268	1.30385	0.000491	LINC02454	12q14.3	lincRNA
Up	ENSG00000229391	1.30236	0.000108	HLA-DRB6	6p21.32	transcribed_unprocessed_pseudogene
Up	ENSG00000229628	1.30126	3.07e-06		7p12.3	lincRNA
Up	ENSG00000233521	1.29813	0.00347	LINC01638	22q12.1	lincRNA
Up	ENSG00000237484	1.28621	1.08e-08	LINC01684	21q21.2	lincRNA
Up	ENSG00000258810	1.28323	3.74e-10		14q11.2	antisense
Up	ENSG00000277587	1.28172	1.61e-06		19p13.2	lincRNA
Up	ENSG00000273837	1.27879	1.4e-05		19q13.41	sense_intronic
Up	ENSG00000275678	1.27412	0.00275		1p31.3	sense_intronic
Up	ENSG00000261488	1.27246	3.43e-05	TBILA	3q13.2	antisense
Up	ENSG00000261040	1.27217	3.61e-06	WFDC21P	17q23.1	transcribed_unitary_pseudogene
Up	ENSG00000272908	1.26631	8.06e-12		7p14.1	lincRNA
Up	ENSG00000276476	1.26467	1.01e-05		13q12.11	lincRNA
Up	ENSG00000253525	1.2582	7.19e-06		8q21.3	processed_pseudogene
Up	ENSG00000258476	1.25392	7.45e-05	LINC02207	15q26.2	lincRNA
Up	ENSG00000253746	1.25362	9.95e-05		8p11.23	lincRNA
Up	ENSG00000230138	1.24994	2.62e-05		1p32.3	lincRNA
Up	ENSG00000224689	1.24828	4.39e-06	ZNF812P	19p13.2	transcribed_unprocessed_pseudogene
Up	ENSG00000267013	1.24417	3.25e-05	LINC01929	18q21.2	lincRNA
Up	ENSG00000232679	1.23649	0.000371	LINC01705	1q41	lincRNA
Up	ENSG00000224865	1.23492	0.000139		7q32.3	lincRNA
Up	ENSG00000233093	1.23489	6.1e-05	LINC00892	Xq26.3	processed_transcript
Up	ENSG00000223534	1.23121	2.15e-05	HLA-DQB1-AS1	6p21.32	antisense
Up	ENSG00000272632	1.23026	3.06e-06		4q31.21	lincRNA
Up	ENSG00000228221	1.22942	4.79e-05	LINC00578	3q26.32	lincRNA
Up	ENSG00000260997	1.22633	1.29e-07		7p13	sense_overlapping
Up	ENSG00000233532	1.22302	0.00295	LINC00460	13q33.2	lincRNA
Up	ENSG00000258425	1.2196	0.000299		14q24.3	lincRNA
Up	ENSG00000224307	1.2133	2.41e-09		9q34.11	lincRNA
Up	ENSG00000248187	1.2128	7.45e-05		4q28.2	lincRNA
Up	ENSG00000245954	1.20978	6.1e-06	LINC02273	4q31.3	lincRNA
Up	ENSG00000234506	1.20901	2.05e-06	LINC01506	9q21.11	lincRNA
Up	ENSG00000222022	1.20854	4.74e-06		2q37.3	lincRNA
Up	ENSG00000250687	1.20806	6.2e-05		5q13.2	transcribed_unprocessed_pseudogene
Up	ENSG00000184106	1.20377	0.000656	TREML3P	6p21.1	transcribed_unprocessed_pseudogene
Up	ENSG00000237955	1.20319	2.75e-06		19q13.42	processed_pseudogene
Up	ENSG00000268027	1.2025	1.56e-10		19q13.2	lincRNA
Up	ENSG00000256633	1.19609	1.06e-05		11q13.4	antisense
Up	ENSG00000240476	1.19563	0.000132	LINC00973	3q12.1	lincRNA
Up	ENSG00000228427	1.19359	1.87e-09		Xq13.1	lincRNA
Up	ENSG00000245067	1.19239	0.000265	IGFBP7-AS1	4q12	antisense
Up	ENSG00000257336	1.19225	0.000453	PRELID2P1	12q15	processed_pseudogene
Up	ENSG00000234232	1.18964	9.28e-06		1q21.2	transcribed_unprocessed_pseudogene
Up	ENSG00000258352	1.18524	3.04e-08		12q13.11	transcribed_processed_pseudogene
Up	ENSG00000269981	1.18404	0.00014		1p36.33	processed_pseudogene
Up	ENSG00000231131	1.18382	1.06e-05	LNCAROD	10q21.1	lincRNA
Up	ENSG00000270164	1.17558	5.31e-07	LINC01480	19q13.2	lincRNA
Up	ENSG00000265975	1.17246	2.95e-07		17p13.1	lincRNA
Up	ENSG00000254887	1.17215	5.35e-07		19q13.2	processed_transcript
Up	ENSG00000256948	1.16968	0.00147		12p13.33	antisense
Up	ENSG00000224137	1.16791	0.000644	LINC01857	2q33.3	lincRNA
Up	ENSG00000281852	1.16632	7.69e-07	LINC00891	Xq13.1	lincRNA
Up	ENSG00000273341	1.16316	5.32e-08		7q11.23	lincRNA
Up	ENSG00000233968	1.16101	0.00111		10p12.31	antisense
Up	ENSG00000233038	1.15791	5.2e-09		7q36.3	antisense
Up	ENSG00000254109	1.15777	0.000417	RBPMS-AS1	8p12	antisense
Up	ENSG00000254952	1.15484	2.01e-05		11q12.2	lincRNA
Up	ENSG00000276980	1.15228	1.59e-05		19p13.3	sense_intronic
Up	ENSG00000262890	1.14964	0.0308		16q22.2	lincRNA
Up	ENSG00000231123	1.14893	0.000111	SPATA20P1	21q22.13	processed_pseudogene
Up	ENSG00000272783	1.14826	0.000163		4p16.3	lincRNA
Up	ENSG00000230155	1.14716	7.74e-12		20q11.22	antisense
Up	ENSG00000227496	1.14502	0.000141		1q42.12	processed_transcript
Up	ENSG00000253557	1.14463	8.45e-06		8p21.3	lincRNA
Up	ENSG00000222032	1.14328	0.000388		2q37.3	lincRNA
Up	ENSG00000229671	1.14249	1.69e-09	LINC01150	11p15.5	lincRNA
Up	ENSG00000226125	1.14131	2.77e-08	LINC01907	2q37.1	lincRNA
Up	ENSG00000226791	1.14106	9.71e-14	LINC02611	2q11.2	lincRNA
Up	ENSG00000253408	1.14099	6.99e-06		8p11.21	antisense
Up	ENSG00000218565	1.13753	8.04e-06		6q24.1	processed_pseudogene
Up	ENSG00000276107	1.13409	0.000282		15q14	sense_intronic
Up	ENSG00000259225	1.13038	8.67e-07	LINC02345	15q14	lincRNA
Up	ENSG00000248208	1.12989	5.51e-11	WDR45P1	4q31.3	processed_pseudogene
Up	ENSG00000227619	1.12968	2.42e-05		9q34.11	lincRNA
Up	ENSG00000258082	1.1295	7.09e-06		1q42.3	lincRNA
Up	ENSG00000226674	1.12106	0.000111	TEX41	2q22.3	lincRNA
Up	ENSG00000187185	1.11993	8.72e-05		16q21	lincRNA
Up	ENSG00000256262	1.11971	2.87e-05	USP30-AS1	12q24.11	antisense
Up	ENSG00000226453	1.11495	2.4e-09	LINC02542	6q14.1	lincRNA
Up	ENSG00000236120	1.11372	1.2e-09		Xp22.32	lincRNA
Up	ENSG00000232774	1.11262	2.13e-05		14q23.1	lincRNA
Up	ENSG00000268903	1.10952	5.73e-05		1p36.33	processed_pseudogene
Up	ENSG00000250159	1.10847	0.000826		5q31.2	antisense
Up	ENSG00000261218	1.10808	7.71e-07		16q23.3	lincRNA
Up	ENSG00000234380	1.105	8.93e-06	LINC01426	21q22.12	lincRNA
Up	ENSG00000225790	1.10224	1.53e-05		3q26.32	lincRNA
Up	ENSG00000233730	1.10222	0.0227	LINC01765	1p13.2	lincRNA
Up	ENSG00000269072	1.09697	3.38e-06		19q13.41	antisense
Up	ENSG00000230730	1.09543	8.93e-06		2p23.2	antisense
Up	ENSG00000260850	1.09416	0.00374		16q12.1	lincRNA
Up	ENSG00000265743	1.09119	5.94e-11		17q11.2	lincRNA
Up	ENSG00000231964	1.09043	4.55e-06		10q11.21	antisense
Up	ENSG00000255921	1.08952	0.00225		12p12.1	antisense
Up	ENSG00000226816	1.08836	1.06e-05		7p15.3	lincRNA
Up	ENSG00000263745	1.08753	0.0036		18p11.32	lincRNA
Up	ENSG00000277089	1.08702	0.000119		17q12	antisense
Up	ENSG00000225206	1.084	0.00457	MIR137HG	1p21.3	lincRNA
Up	ENSG00000264707	1.08393	1.87e-09	L3MBTL4-AS1	18p11.31	lincRNA
Up	ENSG00000256433	1.08058	3.59e-07		12p13.31	lincRNA
Up	ENSG00000257219	1.0804	9.55e-05	LNCOG	12q21.2	lincRNA
Up	ENSG00000272666	1.07907	3.74e-05		22q13.33	lincRNA
Up	ENSG00000235111	1.07804	2.35e-05		22q13.33	sense_intronic
Up	ENSG00000229116	1.07772	0.00488		10q11.21	lincRNA
Up	ENSG00000261801	1.07704	0.000651	LOXL1-AS1	15q24.1	antisense
Up	ENSG00000230630	1.07526	0.00101	DNM3OS	1q24.3	antisense
Up	ENSG00000251301	1.0741	6.2e-05	LINC02384	12q15	lincRNA
Up	ENSG00000280241	1.07324	0.00234		4q31.3	antisense
Up	ENSG00000244459	1.07109	2.05e-09		4p16.3	lincRNA
Up	ENSG00000175746	1.07021	1.4e-05	C15orf54	15q14	lincRNA
Up	ENSG00000255240	1.0694	6.38e-06		11q12.1	antisense
Up	ENSG00000227825	1.0641	1.65e-06	SLC9A7P1	12q23.1	transcribed_processed_pseudogene
Up	ENSG00000231560	1.0625	0.000876	CLEC12A-AS1	12p13.31	lincRNA
Up	ENSG00000245164	1.06	4.69e-05	LINC00861	8q24.13	lincRNA
Up	ENSG00000237471	1.05909	0.00033		7p12.3	lincRNA
Up	ENSG00000268758	1.05604	7.01e-06	ADGRE4P	19p13.2	transcribed_unprocessed_pseudogene
Up	ENSG00000176659	1.05423	7.44e-09	C20orf197	20q13.33	lincRNA
Up	ENSG00000268849	1.05405	3.25e-07	SIGLEC22P	19q13.41	transcribed_unprocessed_pseudogene
Up	ENSG00000237513	1.05256	2.82e-05		7q22.3	lincRNA
Up	ENSG00000253414	1.05108	2.74e-06		8p11.23	sense_intronic
Up	ENSG00000233682	1.04686	0.0164		6q25.3	antisense
Up	ENSG00000257398	1.04356	0.000858		12q23.3	lincRNA
Up	ENSG00000268581	1.0426	6.38e-05	SIGLEC18P	19q13.41	unprocessed_pseudogene
Up	ENSG00000258181	1.04193	5.95e-05		12q13.11	lincRNA
Up	ENSG00000235933	1.03554	0.00151	LINC01779	1p13.1	lincRNA
Up	ENSG00000261468	1.03303	1.61e-06		3p24.1	sense_overlapping
Up	ENSG00000232973	1.03192	0.000385	CYP1B1-AS1	2p22.2	antisense
Up	ENSG00000268812	1.03179	0.00452		22q12.2	antisense
Up	ENSG00000261543	1.02879	0.00713		15q24.1	antisense
Up	ENSG00000275585	1.02859	0.00232		1p11.2	transcribed_unprocessed_pseudogene
Up	ENSG00000258512	1.0284	0.003	LINC00239	14q32.31	lincRNA
Up	ENSG00000250274	1.02794	0.000151		5q35.1	lincRNA
Up	ENSG00000234076	1.0266	1.06e-05	TPRG1-AS1	3q28	lincRNA
Up	ENSG00000235576	1.02246	6.94e-05	LINC01871	2p25.1	lincRNA
Up	ENSG00000238121	1.02245	2.44e-06	LINC00426	13q12.3	lincRNA
Up	ENSG00000259436	1.02171	5.89e-07		19q13.2	antisense
Up	ENSG00000253632	1.02009	0.00132		8p12	lincRNA
Up	ENSG00000196301	1.02001	6.33e-05	HLA-DRB9	6p21.32	unprocessed_pseudogene
Up	ENSG00000226012	1.01739	0.000121		21q22.13	lincRNA
Up	ENSG00000273812	1.01401	0.0117		20q13.33	lincRNA
Up	ENSG00000231752	1.0133	2.55e-05	EMBP1	1p11.2	transcribed_unprocessed_pseudogene
Up	ENSG00000179840	1.01231	7.22e-05	PIK3CD-AS1	1p36.22	antisense
Up	ENSG00000237807	1.01097	0.0113		8q11.23	lincRNA
Up	ENSG00000266970	1.0109	0.000223		17q25.3	lincRNA
Up	ENSG00000253616	1.00925	0.00201		8p21.3	antisense
Up	ENSG00000254290	1.00798	0.00155		8p11.23	lincRNA
Up	ENSG00000204872	1.0061	1.96e-05	NAT8B	2p13.1	polymorphic_pseudogene
Up	ENSG00000250378	1.00582	0.00244		5q31.1	processed_transcript
Up	ENSG00000234705	1.00383	4.3e-05	HMGA1P4	9q34.11	antisense
Up	ENSG00000253123	1.00286	0.000116		8p11.23	processed_transcript
Up	ENSG00000235505	1.00003	9.29e-07	CASP17P	11q22.3	transcribed_unprocessed_pseudogene
Up	ENSG00000260454	0.991926	0.00766		9q22.2	lincRNA
Up	ENSG00000230438	0.991406	0.000123	SERPINB9P1	6p25.2	lincRNA
Up	ENSG00000254912	0.99082	0.000469		15q13.3	unprocessed_pseudogene
Up	ENSG00000251321	0.990278	0.00519	PCAT4	4q21.21	lincRNA
Up	ENSG00000261222	0.98885	0.000748		17q25.1	lincRNA
Up	ENSG00000214145	0.987666	0.00329	LINC00887	3q29	lincRNA
Up	ENSG00000205300	0.987603	0.00148		20p13	lincRNA
Up	ENSG00000168405	0.986375	3e-07	CMAHP	6p22.2	transcribed_unitary_pseudogene
Up	ENSG00000280623	0.985279	0.00216	PCAT14	22q11.23	lincRNA
Up	ENSG00000234571	0.981737	5.17e-05		1q21.1	lincRNA
Up	ENSG00000266389	0.980322	9.97e-05		17p13.1	lincRNA
Up	ENSG00000259583	0.978052	0.00127		15q26.3	antisense
Up	ENSG00000218809	0.976204	0.000607		6p21.1	unprocessed_pseudogene
Up	ENSG00000247134	0.970413	0.000803		8p12	lincRNA
Up	ENSG00000271334	0.969984	0.000236	LINC02104	5p13.1	lincRNA
Up	ENSG00000236990	0.969697	3.98e-05		10p15.1	lincRNA
Up	ENSG00000276851	0.967865	0.0389		17q21.33	lincRNA
Up	ENSG00000261438	0.966634	1.44e-06		10q23.31	sense_overlapping
Up	ENSG00000250138	0.965008	0.00147		5q13.2	unprocessed_pseudogene
Up	ENSG00000249378	0.962586	0.0456	LINC01060	4q35.2	lincRNA
Up	ENSG00000249867	0.962489	0.0498		11p14.1	lincRNA
Up	ENSG00000246582	0.961598	3.61e-06		8p21.3	processed_transcript
Up	ENSG00000235947	0.961367	0.00168	EGOT	3p26.1	lincRNA
Up	ENSG00000250320	0.957718	0.00345		5q14.3	antisense
Up	ENSG00000237476	0.956351	1.56e-07	LINC01637	22q11.21	lincRNA
Up	ENSG00000254786	0.955545	0.000264		11q12.1	unprocessed_pseudogene
Up	ENSG00000278095	0.954913	0.00222		12p12.1	antisense
Up	ENSG00000237233	0.954738	0.000557	TMEM26-AS1	10q21.2	antisense
Up	ENSG00000234779	0.954416	0.03	BNC2-AS1	9p22.2	antisense
Up	ENSG00000265971	0.953974	7.5e-05		17q23.3	lincRNA
Up	ENSG00000254838	0.95315	3.76e-09	GVINP1	11p15.4	transcribed_unprocessed_pseudogene
Up	ENSG00000260711	0.952634	0.0227		14q32.12	sense_intronic
Up	ENSG00000234754	0.952522	0.0341		1q41	lincRNA
Up	ENSG00000240602	0.945348	0.00164	AADACP1	3q25.1	transcribed_unprocessed_pseudogene
Up	ENSG00000248540	0.944777	0.0134		15q24.1	lincRNA
Up	ENSG00000260552	0.942507	0.000592		18q12.2	antisense
Up	ENSG00000242193	0.942164	8.37e-07	CRYZL2P	1q25.2	transcribed_unitary_pseudogene
Up	ENSG00000280560	0.940447	0.000204	LINC01374	10q23.31	lincRNA
Up	ENSG00000226777	0.939113	0.00423	FAM30A	14q32.33	lincRNA
Up	ENSG00000225370	0.938273	0.000172		19q13.42	unprocessed_pseudogene
Up	ENSG00000233535	0.937733	0.0342		Xp22.2	lincRNA
Up	ENSG00000236841	0.93599	0.0074		2q24.2	antisense
Up	ENSG00000224557	0.933777	0.000398	HLA-DPB2	6p21.32	transcribed_unprocessed_pseudogene
Up	ENSG00000260078	0.933184	0.000651		16q12.2	transcribed_unprocessed_pseudogene
Up	ENSG00000225434	0.932322	8.37e-07	LINC01504	9q21.13	lincRNA
Up	ENSG00000259847	0.930678	0.00149	LINC02126	16q21	lincRNA
Up	ENSG00000276317	0.928528	0.000177		20q13.33	antisense
Up	ENSG00000253102	0.928271	4.73e-05		17q21.33	antisense
Up	ENSG00000223949	0.926091	0.00607	ROR1-AS1	1p31.3	antisense
Up	ENSG00000171101	0.92392	0.000164	SIGLEC17P	19q13.41	transcribed_unprocessed_pseudogene
Up	ENSG00000253930	0.921163	1.01e-05	TNFRSF10A-AS1	8p21.3	antisense
Up	ENSG00000182487	0.920705	3.61e-06	NCF1B	7q11.23	transcribed_unprocessed_pseudogene
Up	ENSG00000254605	0.919216	0.00834		11q13.3	lincRNA
Up	ENSG00000226751	0.91917	6.41e-05		21q11.2	lincRNA
Up	ENSG00000182048	0.918554	1.33e-06	TRPC2	11p15.4	transcribed_unprocessed_pseudogene
Up	ENSG00000224523	0.91656	0.000381		Xq21.1	unprocessed_pseudogene
Up	ENSG00000254545	0.915482	0.0358		1p35.2	antisense
Up	ENSG00000227482	0.914658	0.0016		9q32	lincRNA
Up	ENSG00000225720	0.914297	0.00014		22q13.1	transcribed_unprocessed_pseudogene
Up	ENSG00000238087	0.912084	0.00236	FMO8P	1q24.1	unprocessed_pseudogene
Up	ENSG00000229644	0.911107	0.000924	NAMPTP1	10p11.21	processed_pseudogene
Up	ENSG00000242611	0.91081	0.0191		7p22.3	lincRNA
Up	ENSG00000265206	0.909757	6.32e-05		17q22	antisense
Up	ENSG00000265752	0.908776	0.0172		18q11.2	lincRNA
Up	ENSG00000281162	0.907549	0.000803	LINC01127	2q11.2	lincRNA
Up	ENSG00000243144	0.906687	0.00123		7q21.13	lincRNA
Up	ENSG00000226808	0.905539	0.000341	LINC00840	10q11.21	lincRNA
Up	ENSG00000227403	0.905434	0.00534	LINC01806	2q24.2	lincRNA
Up	ENSG00000236846	0.905295	0.00103		1q41	lincRNA
Up	ENSG00000250995	0.904684	0.000256		Xq24	processed_pseudogene
Up	ENSG00000248429	0.904488	0.000305	FAM198B-AS1	4q32.1	antisense
Up	ENSG00000264456	0.903675	1.31e-08		17q11.2	sense_intronic
Up	ENSG00000281103	0.903592	1.08e-08	TRG-AS1	7p14.1	antisense
Up	ENSG00000236094	0.902518	0.0138	LINC00545	13q12.3	lincRNA
Up	ENSG00000254054	0.902287	6.64e-05		8p22	lincRNA
Up	ENSG00000273855	0.90224	6.9e-06		15q15.1	sense_intronic
Up	ENSG00000251359	0.900234	2.72e-06	WWC2-AS2	4q35.1	lincRNA
Up	ENSG00000228058	0.899659	0.000317	LINC01736	1q42.13	lincRNA
Up	ENSG00000255980	0.899543	0.00449		11q13.3	lincRNA
Up	ENSG00000250126	0.899422	0.00475		4q28.3	lincRNA
Up	ENSG00000230107	0.897452	0.000168		22q13.2	lincRNA
Up	ENSG00000257599	0.897125	0.0082	OVCH1-AS1	12p11.22	antisense
Up	ENSG00000179428	0.897003	0.0057		7p15.3	antisense
Up	ENSG00000251003	0.896946	0.00768	ZFPM2-AS1	8q23.1	processed_transcript
Up	ENSG00000260401	0.896797	0.00316		11q13.4	sense_overlapping
Up	ENSG00000263105	0.895126	0.00417		16p13.3	lincRNA
Up	ENSG00000261327	0.894687	0.0187		16q24.2	lincRNA
Up	ENSG00000266256	0.890332	0.00244	LINC00683	18q23	lincRNA
Up	ENSG00000248362	0.88829	0.000106		5q32	antisense
Up	ENSG00000271984	0.887721	2.04e-05		20q13.12	antisense
Up	ENSG00000273669	0.886849	2.99e-06		18q22.3	lincRNA
Up	ENSG00000233355	0.886106	0.00289	CHRM3-AS2	1q43	processed_transcript
Up	ENSG00000242779	0.885546	2.08e-06	ZNF702P	19q13.41	transcribed_processed_pseudogene
Up	ENSG00000253214	0.885011	0.000123		8q21.13	lincRNA
Up	ENSG00000260135	0.884496	0.0488	MMP2-AS1	16q12.2	lincRNA
Up	ENSG00000225062	0.883929	0.000585	CATIP-AS1	2q35	processed_transcript
Up	ENSG00000275278	0.88389	0.00847		12p11.22	antisense
Up	ENSG00000277749	0.883739	0.0214		15q24.1	antisense
Up	ENSG00000237980	0.881165	0.00155		1q32.3	lincRNA
Up	ENSG00000278621	0.880811	0.00275		15q14	antisense
Up	ENSG00000233086	0.878017	0.000656	LNCARSR	9q21.31	lincRNA
Up	ENSG00000246082	0.877843	1.06e-06	NUDT16P1	3q22.1	transcribed_unitary_pseudogene
Up	ENSG00000259807	0.877766	0.0041		16p11.2	lincRNA
Up	ENSG00000232591	0.874714	9.67e-05	LINC02642	10p14	lincRNA
Up	ENSG00000258404	0.873985	0.00496	LINC02320	14q32.31	lincRNA
Up	ENSG00000267123	0.873466	0.0041	SCAT1	17q25.3	lincRNA
Up	ENSG00000260228	0.872301	9.44e-05		16q23.3	antisense
Up	ENSG00000235531	0.871801	0.00562	MSC-AS1	8q13.3	antisense
Up	ENSG00000233952	0.871612	7.05e-05	FTLP15	7p12.3	processed_pseudogene
Up	ENSG00000251320	0.871198	0.00152		5q32	antisense
Up	ENSG00000242324	0.870728	0.00283		20p13	unprocessed_pseudogene
Up	ENSG00000253163	0.869375	0.00178		5q35.3	lincRNA
Up	ENSG00000259091	0.868625	0.000808	LINC00517	14q21.1	antisense
Up	ENSG00000250125	0.868595	0.00594	LINC02232	4q13.1	lincRNA
Up	ENSG00000228655	0.868588	0.00115		2q22.3	antisense
Up	ENSG00000237870	0.868248	0.000808		7q31.2	processed_transcript
Up	ENSG00000248079	0.86822	0.000881	DPH6-DT	15q14	lincRNA
Up	ENSG00000204959	0.867938	0.00617	ARHGEF34P	7q35	unprocessed_pseudogene
Up	ENSG00000269899	0.865781	5.07e-07		8p23.1	sense_intronic
Up	ENSG00000271857	0.864748	0.000803		6p21.1	antisense
Up	ENSG00000232517	0.863931	0.00668		5q11.2	unitary_pseudogene
Up	ENSG00000251442	0.86391	2.35e-05	LINC01094	4q21.21	lincRNA
Up	ENSG00000233684	0.862757	0.00515	LINC01865	2p25.3	lincRNA
Up	ENSG00000237595	0.859678	0.00179	LINC01275	20q13.13	lincRNA
Up	ENSG00000258376	0.859592	3.46e-06		14q24.2	antisense
Up	ENSG00000228526	0.859034	0.0072	MIR34AHG	1p36.22	lincRNA
Up	ENSG00000253520	0.858214	1.07e-06		5q35.3	processed_pseudogene
Up	ENSG00000269970	0.857963	0.00452		9q33.2	sense_intronic
Up	ENSG00000206337	0.856596	0.00113	HCP5	6p21.33	sense_overlapping
Up	ENSG00000259162	0.855644	0.0225		14q11.2	transcribed_unprocessed_pseudogene
Up	ENSG00000249639	0.854772	0.00932		5q31.1	antisense
Up	ENSG00000234869	0.85473	0.0429		22q13.31	antisense
Up	ENSG00000224164	0.854324	0.00132		6p22.3	lincRNA
Up	ENSG00000227591	0.853794	0.00132	HSD11B1-AS1	1q32.2	antisense
Up	ENSG00000235978	0.853433	0.000411		3p26.1	antisense
Up	ENSG00000233261	0.853163	0.00371	FAM238A	10p12.1	transcribed_unprocessed_pseudogene
Up	ENSG00000214894	0.851336	0.00103	LINC00243	6p21.33	lincRNA
Up	ENSG00000232229	0.850823	0.00297	LINC00865	10q23.31	lincRNA
Up	ENSG00000271856	0.85049	0.000159	LINC01215	3q13.12	lincRNA
Up	ENSG00000253490	0.84942	0.000837	LINC02099	8p12	lincRNA
Up	ENSG00000231873	0.848695	0.00445		3p22.1	lincRNA
Up	ENSG00000205361	0.847972	0.0378	MT1DP	16q13	transcribed_unprocessed_pseudogene
Up	ENSG00000251000	0.847958	2.13e-05		5q15	processed_pseudogene
Up	ENSG00000250654	0.847421	0.000117		12q13.13	transcribed_unprocessed_pseudogene
Up	ENSG00000233901	0.845537	0.000305	LINC01503	9q34.11	lincRNA
Up	ENSG00000224163	0.844684	0.00381		7q32.1	unprocessed_pseudogene
Up	ENSG00000230479	0.844007	0.000125		21q22.13	antisense
Up	ENSG00000274295	0.843689	0.0202		8q11.23	processed_pseudogene
Up	ENSG00000255084	0.843188	0.00859		11q14.1	antisense
Up	ENSG00000261618	0.840299	0.0283	LINC02605	8q21.13	lincRNA
Up	ENSG00000204136	0.839966	0.00058	GGTA1P	9q33.2	transcribed_unitary_pseudogene
Up	ENSG00000231298	0.838608	0.00526	MANCR	10p15.1	lincRNA
Up	ENSG00000258791	0.837114	0.00518	LINC00520	14q22.3	lincRNA
Up	ENSG00000267344	0.836555	0.00213		17q21.31	antisense
Up	ENSG00000231445	0.836292	0.0112	TIMM8AP1	2q24.2	processed_pseudogene
Up	ENSG00000231482	0.834376	0.000884		2p25.3	lincRNA
Up	ENSG00000224413	0.8329	0.0254		21q22.3	lincRNA
Up	ENSG00000270069	0.832683	0.0086	MIR222HG	Xp11.3	lincRNA
Up	ENSG00000258919	0.832664	0.0145		14q32.31	lincRNA
Up	ENSG00000277496	0.832537	1.02e-06		20q13.33	antisense
Up	ENSG00000230978	0.832353	0.0131	LINC00160	21q22.12	lincRNA
Up	ENSG00000222035	0.83216	0.00124	KIAA2012-AS1	2q33.1	antisense
Up	ENSG00000236481	0.832092	0.000764	LINC02195	16p12.1	lincRNA
Up	ENSG00000165178	0.83125	1.01e-05	NCF1C	7q11.23	unprocessed_pseudogene
Up	ENSG00000232721	0.829237	0.00622		1q21.1	lincRNA
Up	ENSG00000261189	0.82878	0.00186		6p24.3	antisense
Up	ENSG00000246100	0.827798	9e-06	LINC00900	11q23.3	lincRNA
Up	ENSG00000270562	0.827566	0.000875		3p13	lincRNA
Up	ENSG00000214900	0.826491	0.000145	LINC01588	14q21.3	lincRNA
Up	ENSG00000248996	0.825814	2.88e-05		5q35.3	antisense
Up	ENSG00000122043	0.825056	0.000954	LINC00544	13q12.3	lincRNA
Up	ENSG00000275322	0.823201	0.00309		15q26.2	lincRNA
Up	ENSG00000224034	0.823059	0.000557	LINC02561	10p15.1	lincRNA
Up	ENSG00000260517	0.820339	0.00106		16p11.2	lincRNA
Up	ENSG00000272282	0.819589	0.00374	LINC02084	3p24.1	lincRNA
Up	ENSG00000235180	0.818808	0.0069	LINC00601	10q26.2	lincRNA
Up	ENSG00000153923	0.817668	0.00589	CLCA3P	1p22.3	transcribed_unprocessed_pseudogene
Up	ENSG00000251139	0.817441	0.00641		4q35.1	antisense
Up	ENSG00000255422	0.817428	0.0161		11q23.3	antisense
Up	ENSG00000228974	0.817261	9.45e-05		7p22.1	processed_pseudogene
Up	ENSG00000216740	0.816746	0.000777	ANXA2P3	10q21.3	processed_pseudogene
Up	ENSG00000250786	0.816295	0.00399	SNHG18	5p15.31	lincRNA
Up	ENSG00000269800	0.814862	2.75e-06	PLEKHA3P1	19q13.2	processed_pseudogene
Up	ENSG00000269729	0.814551	0.0462		19q13.32	lincRNA
Up	ENSG00000245105	0.813833	9.28e-05	A2M-AS1	12p13.31	antisense
Up	ENSG00000224743	0.812909	0.0124	TEX26-AS1	13q12.3	antisense
Up	ENSG00000231776	0.811918	0.000469	LINC01611	6q14.3	lincRNA
Up	ENSG00000240350	0.811662	0.00484		2q13	lincRNA
Up	ENSG00000231991	0.811326	0.000205	ANXA2P2	9p13.3	processed_pseudogene
Up	ENSG00000226659	0.810321	0.00167		10q23.1	antisense
Up	ENSG00000270210	0.809612	0.00361		2p23.2	lincRNA
Up	ENSG00000226149	0.809517	0.00313		6q22.33	lincRNA
Up	ENSG00000267659	0.808605	0.00222	LINC01482	17q24.2	lincRNA
Up	ENSG00000230526	0.808225	0.00273		10q22.1	lincRNA
Up	ENSG00000264743	0.805692	0.000942	DPRXP4	17q11.2	processed_pseudogene
Up	ENSG00000237352	0.805265	0.04	LINC01358	1p32.1	lincRNA
Up	ENSG00000233818	0.803805	0.00184		21q22.13	antisense
Up	ENSG00000230445	0.803559	0.00375	LRRC37A6P	10p12.1	transcribed_processed_pseudogene
Up	ENSG00000280721	0.802715	0.00108	LINC01943	2p11.2	lincRNA
Up	ENSG00000251511	0.801714	0.00262		4q32.1	lincRNA
Up	ENSG00000223941	0.801555	0.0454	LINC01014	3q26.32	sense_intronic
Up	ENSG00000261795	0.801418	0.003		7p22.3	lincRNA
Up	ENSG00000226835	0.799921	0.0134		1p22.1	lincRNA
Up	ENSG00000251169	0.799874	0.0211	LINC01843	5q31.1	lincRNA
Up	ENSG00000227438	0.798021	0.00152		21q22.3	antisense
Up	ENSG00000278385	0.797579	0.0068		12q13.11	lincRNA
Up	ENSG00000215246	0.79746	0.0122		5p15.33	antisense
Up	ENSG00000265798	0.797241	6.01e-05		17q11.2	transcribed_unprocessed_pseudogene
Up	ENSG00000237512	0.796877	0.00472	UNC5B-AS1	10q22.1	antisense
Up	ENSG00000241666	0.794043	0.00719		1q24.2	antisense
Up	ENSG00000231652	0.793451	0.0161		6q13	antisense
Up	ENSG00000229771	0.793259	0.0196		20q12	lincRNA
Up	ENSG00000261655	0.790726	0.0113		8q24.3	sense_overlapping
Up	ENSG00000230712	0.7904	0.0133	GGTLC4P	22q11.23	unprocessed_pseudogene
Up	ENSG00000228495	0.789928	0.00265	LINC01013	6q23.2	lincRNA
Up	ENSG00000225924	0.789342	0.0044	TAB2-AS1	6q25.1	lincRNA
Up	ENSG00000238246	0.787895	0.0124		10p12.31	antisense
Up	ENSG00000267480	0.787249	0.000588		18p11.21	antisense
Up	ENSG00000234425	0.786956	0.00075		1q23.3	antisense
Up	ENSG00000254639	0.786538	0.015		11p11.2	lincRNA
Up	ENSG00000228600	0.786247	0.00244	POLR2CP1	21q11.2	processed_pseudogene
Up	ENSG00000224596	0.785615	0.000179	ZMIZ1-AS1	10q22.3	antisense
Up	ENSG00000261211	0.785072	0.0296		6p25.1	lincRNA
Up	ENSG00000234546	0.784296	0.00417	LNCTAM34A	1p36.22	lincRNA
Up	ENSG00000217791	0.784225	0.0084	ASS1P9	5q11.2	processed_pseudogene
Up	ENSG00000263317	0.78278	0.0498	LINC01982	17q22	lincRNA
Up	ENSG00000237803	0.782071	0.00135	LINC00211	2p22.2	lincRNA
Up	ENSG00000267121	0.781217	0.000389		17q21.31	antisense
Up	ENSG00000260757	0.781012	0.00165		16p11.2	sense_overlapping
Up	ENSG00000225969	0.780712	0.00651	ABHD11-AS1	7q11.23	transcribed_unitary_pseudogene
Up	ENSG00000246225	0.779903	0.0136		11p14.3	antisense
Up	ENSG00000267551	0.779854	0.00515		19p13.3	antisense
Up	ENSG00000261183	0.779223	0.00381	SPINT1-AS1	15q15.1	antisense
Up	ENSG00000250777	0.778896	0.0111		4q28.3	lincRNA
Up	ENSG00000249741	0.778104	0.00344		4q31.21	processed_pseudogene
Up	ENSG00000250155	0.77723	0.00491		5p13.2	antisense
Up	ENSG00000228649	0.775994	0.00491	SNHG26	7p15.3	processed_transcript
Up	ENSG00000233098	0.775582	0.000204	CCDC144NL-AS1	17p11.2	antisense
Up	ENSG00000249740	0.774584	0.0273	OSMR-AS1	5p13.1	lincRNA
Up	ENSG00000168992	0.774198	0.0391	OR7E102P	2q11.1	unprocessed_pseudogene
Up	ENSG00000272463	0.772575	0.000418		6p25.3	lincRNA
Up	ENSG00000236469	0.772193	0.0313		2p13.3	antisense
Up	ENSG00000273272	0.771742	0.0102		22q13.33	lincRNA
Up	ENSG00000260244	0.770859	2.82e-05		4q32.1	sense_overlapping
Up	ENSG00000263293	0.769332	0.00673		17q21.32	antisense
Up	ENSG00000232717	0.768945	0.0307	TRIM51JP	2q11.1	unprocessed_pseudogene
Up	ENSG00000253582	0.768422	0.00248		8q23.1	antisense
Up	ENSG00000237927	0.768216	0.00859		6q25.3	lincRNA
Up	ENSG00000273796	0.766941	0.00162		21q22.3	lincRNA
Up	ENSG00000261359	0.766838	0.00335	PYCARD-AS1	16p11.2	antisense
Up	ENSG00000231119	0.766634	0.000965		20q13.12	antisense
Up	ENSG00000262370	0.766319	0.000253		16p13.3	lincRNA
Up	ENSG00000232053	0.766248	0.0202		7q33	lincRNA
Up	ENSG00000233695	0.76614	0.00119	GAS6-AS1	13q34	antisense
Up	ENSG00000259134	0.764567	0.00127	LINC00924	15q26.2	lincRNA
Up	ENSG00000237879	0.764563	0.0256	LINC00398	13q12.3	lincRNA
Up	ENSG00000231680	0.764335	0.00893		11q13.1	lincRNA
Up	ENSG00000253147	0.764185	0.0006		8p21.3	lincRNA
Up	ENSG00000233308	0.762977	0.017	OSTN-AS1	3q28	antisense
Up	ENSG00000230156	0.762594	0.0216	LINC00443	13q33.3	lincRNA
Up	ENSG00000233430	0.761354	0.0167		1q21.1	unprocessed_pseudogene
Up	ENSG00000264067	0.760565	0.00548		17p13.1	antisense
Up	ENSG00000231971	0.760494	0.00742		6q23.2	lincRNA
Up	ENSG00000233117	0.760335	0.000186	LINC00702	10p15.1	lincRNA
Up	ENSG00000257038	0.759514	0.00617		11q13.4	antisense
Up	ENSG00000272411	0.758525	0.00592		5q32	antisense
Up	ENSG00000259062	0.758502	0.00859	ACTN1-AS1	14q24.1	antisense
Up	ENSG00000280587	0.758465	0.00449	LINC01348	1q42.3	lincRNA
Up	ENSG00000258602	0.758459	0.0131	LINC01629	14q24.3	lincRNA
Up	ENSG00000176753	0.757911	0.00959	C15orf56	15q15.1	processed_transcript
Up	ENSG00000230490	0.757368	0.00192		13q13.2	lincRNA
Up	ENSG00000233028	0.756577	0.00152		7p11.2	processed_pseudogene
Up	ENSG00000261039	0.75652	0.00892	LINC02544	6q27	lincRNA
Up	ENSG00000240875	0.756112	0.00113	LINC00886	3q25.31	lincRNA
Up	ENSG00000234292	0.754991	0.0027		5q14.3	lincRNA
Up	ENSG00000225101	0.751929	0.00343	OR52K3P	11p15.4	transcribed_unprocessed_pseudogene
Up	ENSG00000205716	0.750774	0.00193	FAM183DP	2q12.1	processed_pseudogene
Up	ENSG00000241544	0.749805	0.0124	LINC02029	3q25.31	lincRNA
Up	ENSG00000255327	0.749403	0.00544		11q25	lincRNA
Up	ENSG00000220517	0.748558	0.00728	ASS1P1	6p22.3	processed_pseudogene
Up	ENSG00000267895	0.747852	0.0013		19q13.41	transcribed_unprocessed_pseudogene
Up	ENSG00000230113	0.747841	0.00288		17q11.2	antisense
Up	ENSG00000238142	0.747677	0.00264		1p36.13	lincRNA
Up	ENSG00000237632	0.7465	0.00447	S100A11P1	7q22.1	processed_pseudogene
Up	ENSG00000184809	0.745586	0.0233	B3GALT5-AS1	21q22.2	antisense
Up	ENSG00000205622	0.745503	0.000367		21q22.2	lincRNA
Up	ENSG00000231858	0.745469	0.01		2q32.2	processed_transcript
Up	ENSG00000203808	0.745299	0.00279	BVES-AS1	6q21	antisense
Up	ENSG00000240859	0.744801	1.85e-05		7p22.3	lincRNA
Up	ENSG00000204971	0.744189	0.0285		11q13.4	antisense
Up	ENSG00000259374	0.744174	0.0236	NDUFB4P11	14q32.32	transcribed_processed_pseudogene
Up	ENSG00000237773	0.74408	0.039		7p21.1	antisense
Up	ENSG00000228347	0.744033	9.54e-05	FTLP17	1p21.1	processed_pseudogene
Up	ENSG00000274092	0.744013	0.00719		16p12.1	antisense
Up	ENSG00000131401	0.743759	0.0403	NAPSB	19q13.33	transcribed_unprocessed_pseudogene
Up	ENSG00000258689	0.743603	0.0179	LINC01269	14q24.2	lincRNA
Up	ENSG00000257252	0.743315	0.027		12q22	antisense
Up	ENSG00000232807	0.743083	5.47e-10		10p15.1	antisense
Up	ENSG00000224666	0.742009	0.00864		6p21.31	antisense
Up	ENSG00000230390	0.741675	0.000359	LINC01048	13q13.3	lincRNA
Up	ENSG00000237398	0.740252	0.0265	HLA-DPA3	6p21.32	unprocessed_pseudogene
Up	ENSG00000214855	0.739456	0.00311	APOC1P1	19q13.32	transcribed_unprocessed_pseudogene
Up	ENSG00000214851	0.739295	0.00703	LINC00612	12p13.31	processed_transcript
Up	ENSG00000254965	0.739034	0.00281	C1DP5	11q14.1	processed_pseudogene
Up	ENSG00000273143	0.738288	0.0399		10q25.2	lincRNA
Up	ENSG00000237232	0.736834	0.0314	ZNF295-AS1	21q22.3	lincRNA
Up	ENSG00000183935	0.735683	6.68e-07	HTR7P1	12p13.1	transcribed_processed_pseudogene
Up	ENSG00000266989	0.73238	0.000431	FTLP5	19p13.3	processed_pseudogene
Up	ENSG00000273409	0.731809	0.047		11q24.2	lincRNA
Up	ENSG00000271643	0.731775	2.82e-05		3p22.3	bidirectional_promoter_lncRNA
Up	ENSG00000255874	0.73109	0.00315	LINC00346	13q34	lincRNA
Up	ENSG00000234699	0.729703	0.00397		10q24.33	antisense
Up	ENSG00000242147	0.728817	0.000621	LINC02657	10p15.1	lincRNA
Up	ENSG00000205537	0.728784	0.00365		12q13.11	antisense
Up	ENSG00000253164	0.728498	0.0114		8p21.3	lincRNA
Up	ENSG00000177406	0.726467	5.6e-06		12p13.33	antisense
Up	ENSG00000246898	0.726237	0.000319	LINC00920	16q21	lincRNA
Up	ENSG00000225331	0.726183	0.0122	LINC01678	21q22.3	lincRNA
Up	ENSG00000272482	0.726047	0.00158		1p36.21	lincRNA
Up	ENSG00000228196	0.726043	0.00298	PTPN2P1	1q25.2	processed_pseudogene
Up	ENSG00000232415	0.725928	0.00544	ELN-AS1	7q11.23	antisense
Up	ENSG00000272330	0.725899	0.0163		16q22.3	sense_intronic
Up	ENSG00000233817	0.725202	0.0323		9q32	lincRNA
Up	ENSG00000260174	0.724781	0.000378		15q13.2	processed_pseudogene
Up	ENSG00000234663	0.72359	0.0083	LINC01934	2q31.3	lincRNA
Up	ENSG00000272274	0.722923	0.0498	LINC00551	13q33.3	lincRNA
Up	ENSG00000259405	0.722371	0.0205	ISCA1P4	15q15.1	processed_pseudogene
Up	ENSG00000256751	0.722083	0.0131	PLBD1-AS1	12p13.1	antisense
Up	ENSG00000227542	0.722071	0.0159		2q32.3	lincRNA
Up	ENSG00000250748	0.720477	0.0434		12q14.3	lincRNA
Up	ENSG00000128262	0.720101	0.0239	POM121L9P	22q11.23	transcribed_unprocessed_pseudogene
Up	ENSG00000227039	0.718786	0.00431	ITGB2-AS1	21q22.3	antisense
Up	ENSG00000243083	0.717031	0.0132	LINC00870	3p13	lincRNA
Up	ENSG00000232368	0.71689	9.94e-06	FTLP2	Xp21.2	processed_pseudogene
Up	ENSG00000224215	0.716885	0.021		10p12.2	antisense
Up	ENSG00000223511	0.714504	0.0456		Xp22.33	lincRNA
Up	ENSG00000240032	0.714078	0.0202	LNCSRLR	3q24	antisense
Up	ENSG00000256826	0.713017	0.005	ATP5MFP4	17q23.3	processed_pseudogene
Up	ENSG00000248964	0.712642	0.0202		8p12	lincRNA
Up	ENSG00000267369	0.712595	0.0279		17q12	processed_pseudogene
Up	ENSG00000235641	0.712012	0.0273	LINC00484	9q22.2	lincRNA
Up	ENSG00000226608	0.711051	1.14e-05	FTLP3	20p13	processed_pseudogene
Up	ENSG00000257605	0.710843	4.43e-06		12q13.13	antisense
Up	ENSG00000267764	0.710363	0.00703		18q21.1	antisense
Up	ENSG00000229417	0.708843	2.05e-06	NPM1P25	10q24.1	processed_pseudogene
Up	ENSG00000229484	0.708194	0.00557		1p36.21	lincRNA
Up	ENSG00000244564	0.708117	0.00999		3p14.1	lincRNA
Up	ENSG00000273216	0.706877	0.00599		22q12.2	sense_intronic
Up	ENSG00000250979	0.706808	0.0144		8q21.11	unprocessed_pseudogene
Up	ENSG00000243055	0.706654	0.00542	GK-AS1	Xp21.2	antisense
Up	ENSG00000189002	0.706404	0.0197	PROS2P	3p11.1	unprocessed_pseudogene
Up	ENSG00000225611	0.706319	0.003	LINC02158	3p22.1	antisense
Up	ENSG00000260430	0.706263	7.29e-06		16p12.3	lincRNA
Up	ENSG00000237181	0.706156	0.00341		7p22.3	antisense
Up	ENSG00000225383	0.703661	0.00289	SFTA1P	10p14	lincRNA
Up	ENSG00000215267	0.703272	0.00914	AKR1C7P	10p15.1	transcribed_unprocessed_pseudogene
Up	ENSG00000232021	0.702974	0.00851	LEF1-AS1	4q25	processed_transcript
Up	ENSG00000272180	0.702671	0.021		2p16.1	lincRNA
Up	ENSG00000254242	0.702595	0.0141		8p22	lincRNA
Up	ENSG00000267279	0.702319	0.000748		18q21.33	lincRNA
Up	ENSG00000255521	0.701707	0.0392		11p13	antisense
Up	ENSG00000276386	0.700562	0.0314	CNTNAP3P2	9q21.11	unprocessed_pseudogene
Up	ENSG00000233746	0.699967	0.0108	LINC00656	20p11.21	lincRNA
Up	ENSG00000229664	0.69947	0.0354		10p15.1	antisense
Up	ENSG00000224177	0.698047	0.0366	LINC00570	2p25.1	lincRNA
Up	ENSG00000269924	0.696055	0.00248		8q11.21	sense_intronic
Up	ENSG00000244479	0.696027	0.000697	OR2A1-AS1	7q35	antisense
Up	ENSG00000268001	0.695495	1.71e-06	CARD8-AS1	19q13.33	antisense
Up	ENSG00000234476	0.695089	0.00858		1q42.12	lincRNA
Up	ENSG00000243243	0.693886	0.0217		7q31.2	antisense
Up	ENSG00000260588	0.693714	0.00477		8p11.21	lincRNA
Up	ENSG00000270980	0.691402	0.0097		8q11.23	processed_pseudogene
Up	ENSG00000204832	0.69034	0.0147	ST8SIA6-AS1	10p12.33	antisense
Up	ENSG00000259728	0.68985	0.00158	LINC00933	15q25.2	transcribed_unprocessed_pseudogene
Up	ENSG00000229409	0.688121	0.00592		22q13.33	processed_pseudogene
Up	ENSG00000237422	0.687742	0.0109		9q22.2	lincRNA
Up	ENSG00000258168	0.687598	0.000654		12q15	antisense
Up	ENSG00000197582	0.68649	0.0452	GPX1P1	Xp22.2	processed_pseudogene
Up	ENSG00000236438	0.685964	0.0136	FAM157A	3q29	transcribed_unprocessed_pseudogene
Up	ENSG00000236893	0.685538	0.00561	ASS1P7	3q26.32	processed_pseudogene
Up	ENSG00000225405	0.684536	0.0103	RPS15AP17	4q13.1	processed_pseudogene
Up	ENSG00000215325	0.684407	0.0156	ASS1P10	5q32	processed_pseudogene
Up	ENSG00000237605	0.684316	0.00866		1q32.1	antisense
Up	ENSG00000272221	0.683575	0.00581		6p21.33	lincRNA
Up	ENSG00000236098	0.682893	0.0464		1p21.3	lincRNA
Up	ENSG00000258538	0.682545	0.00595		14q31.3	lincRNA
Up	ENSG00000254973	0.682529	0.0275		8q24.3	lincRNA
Up	ENSG00000233554	0.682164	0.00126	B4GALT1-AS1	9p21.1	antisense
Up	ENSG00000258788	0.680268	0.0303	CKS1BP1	14q32.2	processed_pseudogene
Up	ENSG00000259354	0.679676	0.0153		15q21.1	antisense
Up	ENSG00000223551	0.679211	8.7e-06	TMSB4XP4	9q34.11	processed_pseudogene
Up	ENSG00000232829	0.677814	0.0137	GSTO3P	3q22.1	processed_pseudogene
Up	ENSG00000146666	0.677668	0.0423	LINC00525	7p12.3	antisense
Up	ENSG00000233029	0.676661	0.000429		1p11.2	antisense
Up	ENSG00000251179	0.67467	0.0126	TMEM92-AS1	17q21.33	antisense
Up	ENSG00000176289	0.674639	0.0109	IDSP1	Xq28	unprocessed_pseudogene
Up	ENSG00000267336	0.674364	0.00443	EIF4A2P1	18p11.21	processed_pseudogene
Up	ENSG00000260549	0.673988	0.0461	MT1L	16q13	transcribed_unprocessed_pseudogene
Up	ENSG00000240535	0.673091	0.00477		5q11.2	processed_transcript
Up	ENSG00000237061	0.672556	0.0139		8q21.11	sense_intronic
Up	ENSG00000273824	0.671039	0.0319		12q15	lincRNA
Up	ENSG00000269378	0.670276	5.13e-05		19p13.12	processed_pseudogene
Up	ENSG00000227972	0.668715	0.00756	THAP12P3	10q21.1	processed_pseudogene
Up	ENSG00000225007	0.66846	0.0475		22q11.21	lincRNA
Up	ENSG00000236304	0.667922	0.0352		11q13.5	antisense
Up	ENSG00000228397	0.667597	0.0115	LINC01635	1p36.12	lincRNA
Up	ENSG00000234789	0.667557	0.0289		9q34.11	antisense
Up	ENSG00000260868	0.666926	0.0437	LINC01960	2q31.1	lincRNA
Up	ENSG00000214018	0.66591	0.00822	RRM2P3	Xp11.3	processed_pseudogene
Up	ENSG00000266877	0.66579	0.00494		17q11.2	lincRNA
Up	ENSG00000228013	0.664251	0.000748	IL6R-AS1	1q21.3	antisense
Up	ENSG00000232855	0.662909	0.0156		21q21.3	lincRNA
Up	ENSG00000253988	0.662694	0.00625		8q24.23	lincRNA
Up	ENSG00000249464	0.662488	0.00385	LINC01091	4q28.1	lincRNA
Up	ENSG00000262097	0.66216	0.000226	LINC02185	16p13.12	lincRNA
Up	ENSG00000256568	0.662009	0.0424		11q13.4	lincRNA
Up	ENSG00000235872	0.661634	0.0149		12q15	antisense
Up	ENSG00000225916	0.661497	0.0165		2q33.3	lincRNA
Up	ENSG00000267612	0.660977	0.0212		19p13.2	lincRNA
Up	ENSG00000228223	0.660568	0.00509	HCG11	6p22.2	lincRNA
Up	ENSG00000277851	0.660089	0.000694	LINC02391	12q22	lincRNA
Up	ENSG00000243025	0.660045	0.00909	MTAPP1	3q25.32	processed_pseudogene
Up	ENSG00000273388	0.657385	0.029		17p13.1	antisense
Up	ENSG00000226806	0.65682	0.02		2q21.3	antisense
Up	ENSG00000225626	0.656141	0.00728	C9orf135-DT	9q21.12	bidirectional_promoter_lncRNA
Up	ENSG00000270055	0.655987	0.00679		15q13.2	sense_intronic
Up	ENSG00000273112	0.652866	0.0174		1q23.3	processed_transcript
Up	ENSG00000214407	0.652852	0.000338	LINC02085	3q12.3	lincRNA
Up	ENSG00000276758	0.652776	0.0103		19q13.42	unprocessed_pseudogene
Up	ENSG00000237248	0.651386	4.24e-05	LINC00987	12p13.31	lincRNA
Up	ENSG00000248468	0.650648	0.0192		3q22.1	antisense
Up	ENSG00000249396	0.650238	0.00441	LINC02212	5p15.2	lincRNA
Up	ENSG00000228340	0.650043	0.022	MIR646HG	20q13.33	lincRNA
Up	ENSG00000259182	0.648543	0.00851		15q26.3	lincRNA
Up	ENSG00000224995	0.647591	0.00479	LINC01526	6q14.1	lincRNA
Up	ENSG00000254254	0.647259	0.0258		8q12.1	antisense
Up	ENSG00000224367	0.64636	0.0372	OACYLP	18q21.32	transcribed_unitary_pseudogene
Up	ENSG00000234484	0.645583	0.000463		6q23.2	antisense
Up	ENSG00000225176	0.645452	0.00679	ATP5MGP4	4q31.23	processed_pseudogene
Up	ENSG00000251257	0.645253	0.0403		5p13.1	antisense
Up	ENSG00000228741	0.645137	0.0356		13q12.12	lincRNA
Up	ENSG00000227295	0.645008	0.00186	ELL2P1	1q23.1	processed_pseudogene
Up	ENSG00000276170	0.644747	0.00963		17q12	processed_transcript
Up	ENSG00000267364	0.644049	0.0132		17q12	lincRNA
Up	ENSG00000263637	0.643397	0.0339		18q22.1	antisense
Up	ENSG00000260992	0.643033	0.00914	DOCK9-DT	13q32.3	antisense
Up	ENSG00000235172	0.64042	0.0125	LINC01366	5q35.1	lincRNA
Up	ENSG00000270571	0.636383	0.0389		2p12	antisense
Up	ENSG00000258831	0.636045	0.0415		15q26.2	lincRNA
Up	ENSG00000205885	0.635832	0.0158	C1RL-AS1	12p13.31	antisense
Up	ENSG00000268804	0.63423	0.0033	LINC02132	16q24.1	lincRNA
Up	ENSG00000257327	0.633763	0.043		12q23.3	lincRNA
Up	ENSG00000172965	0.633372	0.0107	MIR4435-2HG	2q13	lincRNA
Up	ENSG00000186152	0.631566	0.0122	LILRP1	19q13.42	unprocessed_pseudogene
Up	ENSG00000203999	0.630736	0.00321	LINC01270	20q13.13	lincRNA
Up	ENSG00000180139	0.629554	0.00725	ACTA2-AS1	10q23.31	antisense
Up	ENSG00000248884	0.628962	0.0223		5q13.1	lincRNA
Up	ENSG00000233491	0.627083	0.00867		7q21.11	transcribed_unitary_pseudogene
Up	ENSG00000281756	0.626993	0.029	C2-AS1	6p21.33	antisense
Up	ENSG00000238164	0.626762	0.00138	TNFRSF14-AS1	1p36.32	antisense
Up	ENSG00000248791	0.62627	0.0356		5p15.2	processed_pseudogene
Up	ENSG00000236548	0.626166	0.0116	RNF217-AS1	6q22.31	antisense
Up	ENSG00000230753	0.625749	0.00663	ZNF341-AS1	20q11.22	antisense
Up	ENSG00000270956	0.625741	0.0209		2q31.2	antisense
Up	ENSG00000222041	0.624255	0.0302	CYTOR	2p11.2	lincRNA
Up	ENSG00000235070	0.622601	0.00373		2q36.3	lincRNA
Up	ENSG00000231621	0.622287	0.0261		2q33.1	antisense
Up	ENSG00000232788	0.622129	0.0153	ITGA6-AS1	2q31.1	antisense
Up	ENSG00000261000	0.621971	0.0471		1q32.1	lincRNA
Up	ENSG00000277999	0.621064	0.0468		16p11.2	lincRNA
Up	ENSG00000245468	0.620949	0.0204	LINC02447	4p16.1	lincRNA
Up	ENSG00000258122	0.618942	0.0273		16q22.1	antisense
Up	ENSG00000232448	0.617479	0.0306		20p12.2	lincRNA
Up	ENSG00000230018	0.617148	0.0337	PPIAP39	10q25.3	processed_pseudogene
Up	ENSG00000224796	0.616449	0.0198	RPL32P1	6p21.32	processed_pseudogene
Up	ENSG00000271216	0.616313	0.0118	LINC01050	13q14.11	lincRNA
Up	ENSG00000251314	0.614917	0.0192		5q15	antisense
Up	ENSG00000235929	0.614787	0.0198	TPT1P14	Xp22.2	processed_pseudogene
Up	ENSG00000228800	0.614598	0.0109		10p11.23	lincRNA
Up	ENSG00000261416	0.614514	0.00151		16p11.2	antisense
Up	ENSG00000249923	0.613893	0.0124		22q11.21	antisense
Up	ENSG00000254138	0.613447	0.0123		5p13.3	antisense
Up	ENSG00000234568	0.612168	0.0208	BIN2P1	4q21.22	processed_pseudogene
Up	ENSG00000229124	0.612041	2.53e-06	VIM-AS1	10p13	antisense
Up	ENSG00000261997	0.611875	0.0242		16q12.2	lincRNA
Up	ENSG00000234698	0.611796	0.0174		20q13.13	lincRNA
Up	ENSG00000225643	0.609909	0.00397		1p36.11	lincRNA
Up	ENSG00000261097	0.609644	0.0195	LINC00563	13q14.13	lincRNA
Up	ENSG00000269890	0.608801	0.0424		1q42.13	antisense
Up	ENSG00000267554	0.607667	0.0442		17q12	processed_pseudogene
Up	ENSG00000244675	0.6074	0.0161		3q29	sense_overlapping
Up	ENSG00000254343	0.607326	0.00341		8q24.12	lincRNA
Up	ENSG00000237813	0.606177	0.0474		7q31.2	antisense
Up	ENSG00000245812	0.606077	0.00237	LINC02202	5q33.3	lincRNA
Up	ENSG00000213657	0.605042	0.00889	RPL31P44	10q21.1	processed_pseudogene
Up	ENSG00000238258	0.60495	0.0327		10p11.22	antisense
Up	ENSG00000162888	0.602701	0.0386	C1orf147	1q32.1	antisense
Up	ENSG00000227260	0.601483	0.0418	LINC01985	3p24.1	lincRNA
Up	ENSG00000179082	0.601196	0.0283	C9orf106	9q34.11	lincRNA
Up	ENSG00000269220	0.601085	0.00244	LINC00528	22q11.21	lincRNA
Up	ENSG00000256546	0.600261	0.00447		12q24.31	processed_transcript
Up	ENSG00000249173	0.600019	0.0066	LINC01093	4q35.1	lincRNA
Up	ENSG00000248530	0.599371	0.0429	BCL2L12P1	3q22.1	processed_pseudogene
Up	ENSG00000241886	0.597964	0.0204		Xp21.2	sense_intronic
Up	ENSG00000253227	0.597832	0.0154		8q24.13	lincRNA
Up	ENSG00000237371	0.597802	0.0375		20q13.33	antisense
Up	ENSG00000213406	0.597124	0.000398	ANXA2P1	4q31.3	processed_pseudogene
Up	ENSG00000255801	0.596956	0.00843		12p13.31	lincRNA
Up	ENSG00000262823	0.596354	0.0119		17p13.2	antisense
Up	ENSG00000233276	0.592881	0.000272	GPX1	3p21.31	polymorphic_pseudogene
Up	ENSG00000256292	0.592297	0.0128	LINC02376	12q24.32	lincRNA
Up	ENSG00000256331	0.59156	0.0285	NIFKP3	12p13.31	processed_pseudogene
Up	ENSG00000232878	0.591317	0.0385	DPYD-AS1	1p21.3	antisense
Up	ENSG00000259458	0.589882	0.0198		15q22.2	antisense
Up	ENSG00000248441	0.589246	0.00623	LINC01197	15q26.2	lincRNA
Up	ENSG00000266283	0.588419	0.0013		18q11.2	antisense
Up	ENSG00000260077	0.58701	0.00308		2p25.1	lincRNA
Up	ENSG00000248684	0.58693	0.00229	BIN2P2	5q13.3	processed_pseudogene
Up	ENSG00000248724	0.586843	0.0404	NPHP3-AS1	3q22.1	antisense
Up	ENSG00000224621	0.586658	0.0384		1p36.13	antisense
Up	ENSG00000182257	0.586606	0.000592	PRR34	22q13.31	lincRNA
Up	ENSG00000230943	0.586421	0.0452	LINC02541	6q21	lincRNA
Up	ENSG00000265399	0.586224	0.0177		18p11.31	antisense
Up	ENSG00000186594	0.586061	0.000163	MIR22HG	17p13.3	lincRNA
Up	ENSG00000224081	0.585239	0.00343	SLC44A3-AS1	1p21.3	transcribed_processed_pseudogene
Down	ENSG00000225280	-0.585795	0.0489		20p11.22	antisense
Down	ENSG00000265908	-0.586665	0.0237		17q11.2	antisense
Down	ENSG00000272301	-0.586896	0.0147		11q13.5	lincRNA
Down	ENSG00000226556	-0.587295	0.0249	NPM1P49	Xp11.3	processed_pseudogene
Down	ENSG00000230736	-0.588435	0.0247		22q12.3	lincRNA
Down	ENSG00000245526	-0.588502	0.0072	LINC00461	5q14.3	lincRNA
Down	ENSG00000223774	-0.591858	0.0253		1q32.1	antisense
Down	ENSG00000244879	-0.591876	0.000942	GABPB1-AS1	15q21.2	antisense
Down	ENSG00000278816	-0.593484	0.0484		20p13	lincRNA
Down	ENSG00000265126	-0.595436	0.0312		17p11.2	antisense
Down	ENSG00000187951	-0.596112	0.000814		15q13.2	processed_transcript
Down	ENSG00000262358	-0.596711	0.0427		17p13.2	antisense
Down	ENSG00000267273	-0.597277	0.0122		19p13.2	lincRNA
Down	ENSG00000203897	-0.597697	0.026	SPATA42	1p13.3	antisense
Down	ENSG00000217896	-0.597901	0.0296	ZNF839P1	Yq11.222	processed_pseudogene
Down	ENSG00000274403	-0.597909	0.0218		15q15.2	antisense
Down	ENSG00000248027	-0.598984	0.0018		11q22.1	antisense
Down	ENSG00000215097	-0.599174	0.0313	DUSP8P3	10q11.22	processed_pseudogene
Down	ENSG00000234996	-0.601247	0.0153		1q32.1	transcribed_processed_pseudogene
Down	ENSG00000203335	-0.60509	0.0441		7q36.2	antisense
Down	ENSG00000214826	-0.606595	0.0219	DDX12P	12p13.31	unprocessed_pseudogene
Down	ENSG00000235946	-0.607813	0.0227		Xq22.2	processed_pseudogene
Down	ENSG00000267522	-0.608434	0.0448	LINC01864	19q13.43	lincRNA
Down	ENSG00000267709	-0.61042	0.0478		19p13.3	antisense
Down	ENSG00000255585	-0.610685	0.00307		9q34.3	transcribed_processed_pseudogene
Down	ENSG00000226180	-0.610738	0.00138		16q24.2	lincRNA
Down	ENSG00000271992	-0.611456	0.00321		1p31.1	lincRNA
Down	ENSG00000179899	-0.612529	0.000118	PHC1P1	12q13.2	processed_pseudogene
Down	ENSG00000258924	-0.612672	0.00299		17q11.2	processed_transcript
Down	ENSG00000242748	-0.614586	0.0188	RPL23AP81	20q12	transcribed_processed_pseudogene
Down	ENSG00000254039	-0.615124	0.0355		17q21.33	lincRNA
Down	ENSG00000271218	-0.6161	0.0336		6p12.1	antisense
Down	ENSG00000232729	-0.616973	0.0121		7q11.23	processed_transcript
Down	ENSG00000277332	-0.617862	0.0205		8q24.3	antisense
Down	ENSG00000260578	-0.61877	0.00298		18q22.1	lincRNA
Down	ENSG00000265393	-0.619532	0.0105		8q24.3	antisense
Down	ENSG00000262098	-0.619645	0.0392		17q25.3	lincRNA
Down	ENSG00000279571	-0.619807	0.0461		9q34.11	lincRNA
Down	ENSG00000273342	-0.620923	0.0175		22q11.21	lincRNA
Down	ENSG00000224232	-0.620981	0.0283		2q37.3	processed_pseudogene
Down	ENSG00000253730	-0.621239	0.00773		17q21.33	antisense
Down	ENSG00000242993	-0.623285	0.0133		11q21	processed_pseudogene
Down	ENSG00000231550	-0.624642	0.0183	PTCHD3P2	2q31.1	processed_pseudogene
Down	ENSG00000266909	-0.625478	0.025	SLC25A6P4	18q23	processed_pseudogene
Down	ENSG00000267289	-0.625651	0.0371		19p13.2	lincRNA
Down	ENSG00000253641	-0.626474	0.0157		8p23.1	lincRNA
Down	ENSG00000250397	-0.627678	0.0098		11p15.5	antisense
Down	ENSG00000225794	-0.628179	0.019		2q35	lincRNA
Down	ENSG00000231882	-0.629558	0.0157	F10-AS1	13q34	antisense
Down	ENSG00000020219	-0.629625	0.0335	CCT8L1P	7q36.1	processed_pseudogene
Down	ENSG00000225151	-0.629905	0.0035	GOLGA2P7	15q25.2	transcribed_unprocessed_pseudogene
Down	ENSG00000242085	-0.630036	0.017	RPS20P33	14q32.33	processed_pseudogene
Down	ENSG00000235597	-0.630148	0.00412	LINC01102	2q12.1	lincRNA
Down	ENSG00000232983	-0.631075	0.0237		9p13.3	processed_pseudogene
Down	ENSG00000250081	-0.633275	0.0356		5q12.3	lincRNA
Down	ENSG00000227370	-0.63665	0.0296		22q13.2	processed_pseudogene
Down	ENSG00000225711	-0.637764	0.0103		1q25.2	processed_pseudogene
Down	ENSG00000257360	-0.638174	0.00616		12q22	processed_pseudogene
Down	ENSG00000258676	-0.638248	0.0193		15q26.1	processed_transcript
Down	ENSG00000263786	-0.640892	0.015		17q25.1	sense_intronic
Down	ENSG00000257761	-0.641526	0.0382		12q21.1	antisense
Down	ENSG00000184617	-0.644173	0.0236	ZNF840P	20q13.12	unprocessed_pseudogene
Down	ENSG00000276251	-0.645112	0.00887		19q12	lincRNA
Down	ENSG00000230910	-0.647197	0.00825		6q12	processed_transcript
Down	ENSG00000269694	-0.647434	0.0269		19p13.11	antisense
Down	ENSG00000262772	-0.647985	0.0273	LINC01977	17q25.3	lincRNA
Down	ENSG00000229953	-0.648432	0.00491		1q23.1	antisense
Down	ENSG00000269846	-0.649083	0.0308		20q11.23	antisense
Down	ENSG00000206120	-0.649626	0.000388	EGFEM1P	3q26.2	transcribed_unitary_pseudogene
Down	ENSG00000263089	-0.650843	0.0102		17q22	antisense
Down	ENSG00000228487	-0.651273	0.0314		9q33.3	antisense
Down	ENSG00000227407	-0.651566	0.00443		19q13.42	antisense
Down	ENSG00000267470	-0.653603	0.00346	ZNF571-AS1	19q13.12	antisense
Down	ENSG00000243389	-0.655535	0.00184		2q14.1	3prime_overlapping_ncRNA
Down	ENSG00000249412	-0.656452	0.0307		5q35.3	antisense
Down	ENSG00000272942	-0.656791	0.025		22q11.23	lincRNA
Down	ENSG00000230729	-0.657794	0.0364		9p13.3	antisense
Down	ENSG00000268545	-0.660942	0.0198	VN1R107P	19q13.43	unprocessed_pseudogene
Down	ENSG00000279078	-0.661561	0.0169	SND1-IT1	7q32.1	lincRNA
Down	ENSG00000215795	-0.661574	0.00909		1q44	processed_pseudogene
Down	ENSG00000264736	-0.661606	0.00818	BDP1P	18q23	processed_pseudogene
Down	ENSG00000225870	-0.662726	0.0134	LINC00368	13q34	lincRNA
Down	ENSG00000274356	-0.662973	0.0268		9q34.3	unprocessed_pseudogene
Down	ENSG00000228139	-0.66309	0.0464	LINC01402	Xq24	lincRNA
Down	ENSG00000260671	-0.666176	0.0486		16q24.2	sense_intronic
Down	ENSG00000270614	-0.66618	0.00237		19p13.2	processed_pseudogene
Down	ENSG00000274775	-0.666377	0.00679		Xq26.1	transcribed_unprocessed_pseudogene
Down	ENSG00000274184	-0.667183	0.00287		18q12.2	lincRNA
Down	ENSG00000250493	-0.668812	0.0384		11q23.3	antisense
Down	ENSG00000260496	-0.669403	0.0283		16p13.3	lincRNA
Down	ENSG00000253875	-0.67004	0.0486		8p21.1	antisense
Down	ENSG00000272139	-0.67087	0.0341		5q23.2	antisense
Down	ENSG00000278434	-0.670934	0.0107		16p13.3	sense_intronic
Down	ENSG00000281538	-0.674267	0.000398		22q13.2	lincRNA
Down	ENSG00000269483	-0.675276	0.0224		19q13.41	transcribed_unprocessed_pseudogene
Down	ENSG00000234781	-0.67596	0.00594	LINC01103	2q12.1	lincRNA
Down	ENSG00000248668	-0.677138	0.000205	OXCT1-AS1	5p13.1	processed_transcript
Down	ENSG00000216819	-0.67869	0.00017	TUBB2BP1	6p25.2	unprocessed_pseudogene
Down	ENSG00000257270	-0.679056	0.0153		14q32.33	antisense
Down	ENSG00000268981	-0.682493	0.0478		19p12	antisense
Down	ENSG00000235974	-0.683006	0.0051	VN2R19P	19q13.43	unitary_pseudogene
Down	ENSG00000267934	-0.683041	0.032		19p12	antisense
Down	ENSG00000258725	-0.683632	0.000684	PRC1-AS1	15q26.1	antisense
Down	ENSG00000277504	-0.684654	0.0168		16q24.2	antisense
Down	ENSG00000242268	-0.68478	0.0464	LINC02082	3q26.2	lincRNA
Down	ENSG00000272541	-0.684835	0.0202		6p11.2	lincRNA
Down	ENSG00000267746	-0.685102	0.0298		18q12.1	antisense
Down	ENSG00000227245	-0.685833	0.0328		3p22.1	lincRNA
Down	ENSG00000224072	-0.686922	0.000489		Xp11.3	processed_pseudogene
Down	ENSG00000261713	-0.688107	0.0397	SSTR5-AS1	16p13.3	processed_transcript
Down	ENSG00000276505	-0.6882	0.00868		11q23.3	sense_intronic
Down	ENSG00000226746	-0.689734	0.0202	SMCR5	17p11.2	antisense
Down	ENSG00000236483	-0.689807	0.039	MTND2P40	19p13.2	unprocessed_pseudogene
Down	ENSG00000265474	-0.690724	0.035		17q11.2	antisense
Down	ENSG00000257069	-0.692677	0.0105		11q13.1	processed_transcript
Down	ENSG00000272798	-0.696914	0.0181		22q11.23	lincRNA
Down	ENSG00000271283	-0.700052	0.0064		19p13.11	processed_pseudogene
Down	ENSG00000261227	-0.701101	0.0139		16q22.3	lincRNA
Down	ENSG00000259209	-0.701123	0.00431		16q22.3	antisense
Down	ENSG00000235397	-0.702333	0.034	EPN2-AS1	17p11.2	antisense
Down	ENSG00000237159	-0.702971	0.0328	CNTFR-AS1	9p13.3	antisense
Down	ENSG00000275438	-0.704319	0.0201		16p13.3	lincRNA
Down	ENSG00000237194	-0.704678	0.031	SNAI1P1	2q34	processed_pseudogene
Down	ENSG00000267388	-0.705346	0.00237		19q13.12	lincRNA
Down	ENSG00000235875	-0.70854	0.0329	ARHGEF7-AS2	13q34	antisense
Down	ENSG00000231905	-0.71342	0.00258	SETP10	1q25.2	processed_pseudogene
Down	ENSG00000273011	-0.714157	0.0109		7q36.1	lincRNA
Down	ENSG00000235296	-0.715095	0.00959		17q25.3	antisense
Down	ENSG00000262966	-0.715115	0.0124		17p13.1	antisense
Down	ENSG00000229212	-0.718136	0.00489		15q25.3	transcribed_unprocessed_pseudogene
Down	ENSG00000245864	-0.718559	0.0175	MEF2C-AS2	5q14.3	antisense
Down	ENSG00000258983	-0.719355	0.0179		14q31.3	antisense
Down	ENSG00000198221	-0.720279	0.00335	AFDN-DT	6q27	lincRNA
Down	ENSG00000215452	-0.721054	0.000809	ZNF663P	20q13.12	transcribed_unitary_pseudogene
Down	ENSG00000272505	-0.721764	0.000952		8p23.1	lincRNA
Down	ENSG00000264569	-0.723737	0.0019	DCXR-DT	17q25.3	antisense
Down	ENSG00000257647	-0.728251	0.015		15q11.2	lincRNA
Down	ENSG00000232712	-0.731441	0.00474	KIZ-AS1	20p11.23	antisense
Down	ENSG00000226828	-0.732867	0.0197		1q44	lincRNA
Down	ENSG00000244257	-0.735733	0.00447	PKD1P1	16p13.11	unprocessed_pseudogene
Down	ENSG00000259026	-0.737649	0.00213		14q32.2	lincRNA
Down	ENSG00000260492	-0.739733	0.0469	CISTR	12q13.13	lincRNA
Down	ENSG00000269421	-0.739894	0.0188		19p12	unprocessed_pseudogene
Down	ENSG00000103832	-0.743347	0.00322	GOLGA8UP	15q13.2	unprocessed_pseudogene
Down	ENSG00000276121	-0.745253	0.000967		15q21.1	lincRNA
Down	ENSG00000234921	-0.746065	0.0221		9q33.3	antisense
Down	ENSG00000253678	-0.74662	0.026		8p23.1	lincRNA
Down	ENSG00000271659	-0.746707	0.000884		9q22.32	antisense
Down	ENSG00000274833	-0.746889	0.0131		17q25.3	lincRNA
Down	ENSG00000250068	-0.747493	0.00252		9q32	unprocessed_pseudogene
Down	ENSG00000233611	-0.748106	0.0267		2q37.2	antisense
Down	ENSG00000271524	-0.749693	0.00535	BNIP3P17	19p12	processed_pseudogene
Down	ENSG00000214546	-0.750975	0.00381		17q12	lincRNA
Down	ENSG00000260611	-0.752299	0.0276		16p11.1	lincRNA
Down	ENSG00000223458	-0.757051	0.0333	LMO7DN-IT1	13q22.2	lincRNA
Down	ENSG00000233756	-0.757624	0.0109	DSCAM-IT1	21q22.2	sense_intronic
Down	ENSG00000214796	-0.759026	0.00411		1q32.1	transcribed_unprocessed_pseudogene
Down	ENSG00000260249	-0.759832	0.0237		16q12.1	antisense
Down	ENSG00000250156	-0.759976	0.00258	LINC02060	5q14.3	lincRNA
Down	ENSG00000241954	-0.760155	0.0035		22q12.3	lincRNA
Down	ENSG00000175170	-0.761902	0.00108	FAM182B	20p11.1	lincRNA
Down	ENSG00000269779	-0.761984	0.0219		19p12	unprocessed_pseudogene
Down	ENSG00000260118	-0.762349	0.0041		Xq12	lincRNA
Down	ENSG00000230830	-0.762486	0.0104	ARPP21-AS1	3p22.3	antisense
Down	ENSG00000277200	-0.76283	0.0279		17p13.3	lincRNA
Down	ENSG00000259314	-0.76297	0.00225		15q26.1	antisense
Down	ENSG00000215692	-0.763678	0.00136		2q37.3	antisense
Down	ENSG00000275092	-0.765483	0.00244		16p13.3	sense_intronic
Down	ENSG00000273712	-0.766628	0.00275		6p22.1	processed_pseudogene
Down	ENSG00000261963	-0.766983	0.0373	CCDC92B	17p13.3	unitary_pseudogene
Down	ENSG00000229786	-0.772236	0.00268	SNRPFP2	1p36.11	processed_pseudogene
Down	ENSG00000225473	-0.772405	0.047	ATP13A4-AS1	3q29	antisense
Down	ENSG00000254919	-0.773142	0.0407		11p13	antisense
Down	ENSG00000267696	-0.773415	0.0208	ERVK-28	19q11	lincRNA
Down	ENSG00000256341	-0.773427	0.00595		11q13.1	antisense
Down	ENSG00000246820	-0.773569	0.00654		11p15.4	lincRNA
Down	ENSG00000234338	-0.775497	0.0109		7q11.21	processed_pseudogene
Down	ENSG00000265511	-0.784214	0.000584		17p11.2	antisense
Down	ENSG00000279685	-0.78593	0.0232	MAPT-IT1	17q21.31	sense_intronic
Down	ENSG00000224153	-0.788192	0.0102	LINC02054	3q27.1	lincRNA
Down	ENSG00000230026	-0.789094	0.00221		1q42.3	processed_pseudogene
Down	ENSG00000270402	-0.790764	0.000726		19p13.11	processed_pseudogene
Down	ENSG00000179447	-0.790796	0.00287		20p11.23	antisense
Down	ENSG00000242353	-0.798346	0.00981	RPL12P30	11p14.1	processed_pseudogene
Down	ENSG00000260469	-0.798351	0.0134	INSYN1-AS1	15q24.1	lincRNA
Down	ENSG00000237457	-0.79851	0.00788	LINC01351	1q31.1	lincRNA
Down	ENSG00000232906	-0.799821	0.0205		7q11.21	processed_pseudogene
Down	ENSG00000250198	-0.802462	0.00889	LINC02199	5p15.31	lincRNA
Down	ENSG00000154898	-0.804504	0.00138	CCDC144CP	17p11.2	transcribed_processed_pseudogene
Down	ENSG00000205632	-0.804614	0.0222	LINC01310	22q13.32	lincRNA
Down	ENSG00000262877	-0.806139	0.00999		17q25.3	lincRNA
Down	ENSG00000269584	-0.806563	0.00756	TDGF1P7	19q13.2	processed_pseudogene
Down	ENSG00000259416	-0.810114	0.0182		15q25.3	antisense
Down	ENSG00000259296	-0.810476	0.00244		15q21.2	antisense
Down	ENSG00000231252	-0.811832	0.00297		1p31.3	lincRNA
Down	ENSG00000233718	-0.812972	0.00432	MYCNOS	2p24.3	antisense
Down	ENSG00000237911	-0.813829	0.00748	SRP68P3	17p11.2	unprocessed_pseudogene
Down	ENSG00000226390	-0.815059	0.0304		20q13.33	antisense
Down	ENSG00000230699	-0.818148	0.0209		1p36.33	lincRNA
Down	ENSG00000272438	-0.822012	0.0169		1p36.33	lincRNA
Down	ENSG00000262119	-0.823575	0.00668		14q12	sense_intronic
Down	ENSG00000225173	-0.828442	0.0199		6p22.1	lincRNA
Down	ENSG00000237027	-0.829104	0.000651		6q15	antisense
Down	ENSG00000272372	-0.832815	0.019		16q13	antisense
Down	ENSG00000259433	-0.837246	0.0208		15q21.1	processed_pseudogene
Down	ENSG00000264491	-0.837413	0.0135		17q24.2	antisense
Down	ENSG00000269124	-0.837515	0.0238		19q13.32	antisense
Down	ENSG00000249609	-0.842315	7.58e-05		4q32.3	antisense
Down	ENSG00000241269	-0.844749	3.74e-05		7p22.1	antisense
Down	ENSG00000271904	-0.845849	0.00147		5q14.3	lincRNA
Down	ENSG00000260978	-0.846531	0.0102		15q11.2	antisense
Down	ENSG00000254489	-0.847314	0.00751	MPPED2-AS1	11p14.1	antisense
Down	ENSG00000228141	-0.848807	0.00074		15q25.2	transcribed_unitary_pseudogene
Down	ENSG00000269793	-0.851486	3.27e-05	ZIM2-AS1	19q13.43	processed_transcript
Down	ENSG00000260990	-0.86284	0.0278		1q25.1	antisense
Down	ENSG00000214369	-0.865399	0.00249		2q31.1	processed_pseudogene
Down	ENSG00000230798	-0.865598	0.00848	FOXD3-AS1	1p31.3	antisense
Down	ENSG00000189423	-0.866216	0.000151	USP32P3	17p11.2	transcribed_unprocessed_pseudogene
Down	ENSG00000250906	-0.8675	0.00157		4p14	antisense
Down	ENSG00000273597	-0.867992	0.00121		9p13.3	processed_pseudogene
Down	ENSG00000267334	-0.873861	0.0384		17q21.31	lincRNA
Down	ENSG00000227487	-0.875982	0.00181	NCAM1-AS1	11q23.2	antisense
Down	ENSG00000272971	-0.877813	0.00599		1q23.1	lincRNA
Down	ENSG00000237390	-0.87999	0.00232		1q22	lincRNA
Down	ENSG00000235447	-0.881011	0.0327	TRAPPC13P1	Xq13.3	processed_pseudogene
Down	ENSG00000268496	-0.8852	0.000136		19q13.42	sense_intronic
Down	ENSG00000226508	-0.891582	0.000472	LINC01918	2q12.1	lincRNA
Down	ENSG00000229770	-0.902237	0.00542		22q12.1	bidirectional_promoter_lncRNA
Down	ENSG00000188365	-0.907677	6.36e-05		7p22.1	antisense
Down	ENSG00000257842	-0.912686	0.00771	LINC02588	14q12	antisense
Down	ENSG00000261478	-0.931778	0.00127		15q26.1	lincRNA
Down	ENSG00000279954	-0.932207	0.000799		22q13.31	antisense
Down	ENSG00000268658	-0.932278	6.33e-05	LINC00664	19p12	lincRNA
Down	ENSG00000259666	-0.93292	0.00477	LINGO1-AS1	15q24.3	antisense
Down	ENSG00000267500	-0.934867	0.000169	ZNF887P	19p13.2	transcribed_unprocessed_pseudogene
Down	ENSG00000257935	-0.936069	0.0442	LHX5-AS1	12q24.13	antisense
Down	ENSG00000278041	-0.940638	0.00177		20p11.22	lincRNA
Down	ENSG00000261829	-0.947056	5.7e-05		2q37.1	sense_overlapping
Down	ENSG00000227432	-0.950213	0.0168		2q35	antisense
Down	ENSG00000269416	-0.951509	0.0196	LINC01224	19p12	lincRNA
Down	ENSG00000254528	-0.951558	1.94e-05		11q23.3	antisense
Down	ENSG00000203900	-0.95159	0.0254		20q13.33	antisense
Down	ENSG00000224272	-0.95386	0.00288		2q37.3	antisense
Down	ENSG00000269883	-0.954027	0.00307		14q24.3	antisense
Down	ENSG00000259519	-0.957007	0.000111		15q21.1	antisense
Down	ENSG00000278635	-0.957266	0.0136		12p13.31	unprocessed_pseudogene
Down	ENSG00000263146	-0.966855	2.15e-05	LINC01896	18q23	lincRNA
Down	ENSG00000273295	-0.967039	0.0483		22q11.23	lincRNA
Down	ENSG00000256663	-0.97798	0.000139		12p12.2	processed_pseudogene
Down	ENSG00000237906	-0.982758	0.00319	MUPP	9q32	transcribed_unprocessed_pseudogene
Down	ENSG00000233264	-0.98299	0.00321		7p21.3	processed_pseudogene
Down	ENSG00000275966	-0.99271	0.00157		17q25.3	lincRNA
Down	ENSG00000259218	-0.994735	0.000748	LINC00928	15q26.1	lincRNA
Down	ENSG00000242078	-1.01307	0.0217		7q32.2	lincRNA
Down	ENSG00000275620	-1.01492	0.0202		20q13.33	antisense
Down	ENSG00000256824	-1.02362	0.000504		11q13.1	antisense
Down	ENSG00000180458	-1.02768	0.000654		19q13.12	antisense
Down	ENSG00000270540	-1.06702	0.00595		2q37.2	antisense
Down	ENSG00000257703	-1.07863	0.000546		12q23.2	lincRNA
Down	ENSG00000255753	-1.09065	0.000286		12p13.31	processed_pseudogene
Down	ENSG00000236464	-1.10324	0.00027	LINC02559	22q12.1	lincRNA
Down	ENSG00000260807	-1.16957	9.55e-05		16p13.3	lincRNA
Down	ENSG00000257185	-1.17783	0.00132	LINC02293	14q12	lincRNA
Down	ENSG00000255571	-1.18006	8.89e-05	MIR9-3HG	15q26.1	lincRNA
Down	ENSG00000278254	-1.2059	0.0156		7p21.3	lincRNA
Down	ENSG00000235934	-1.22468	0.000367		2q31.1	antisense
Down	ENSG00000178734	-1.27996	0.000656	LMO7DN	13q22.2	lincRNA
Down	ENSG00000231419	-1.31342	0.0381	LINC00689	7q36.3	processed_transcript
Down	ENSG00000256925	-1.41702	4.41e-05	ADGRA1-AS1	10q26.3	antisense

## Sheet: Table S7
Table S7: Enriched trems of genes, positively correlated with HSPA7, analyzed via metascape database.
Input ID	Gene ID	Type	Tax ID	Homologene Gene ID	Homologene Gene Tax ID	Gene Symbol	Description	Biological Process (GO)	Kinase Class (UniProt)	Protein Function (Protein Atlas)	Subcellular Location (Protein Atlas)	Drug (DrugBank)	Canonical Pathways_x000D_	Hallmark Gene Sets_x000D_	GO:0002263 cell activation involved in im	GO:0019221 cytokine-mediated signaling pa	GO:0042110 T cell activation	GO:0001817 regulation of cytokine product	GO:0050900 leukocyte migration	GO:0002250 adaptive immune response	GO:0002253 activation of immune response	GO:0009617 response to bacterium	GO:0031349 positive regulation of defense	GO:0046631 alpha-beta T cell activation	GO:0002683 negative regulation of immune	GO:0043062 extracellular structure organi	hsa05152 Tuberculosis	GO:0050727 regulation of inflammatory res	R-HSA-1280218 Adaptive Immune System	M5885 NABA MATRISOME ASSOCIATED	hsa04380 Osteoclast differentiation	R-HSA-6783783 Interleukin-10 signaling	GO:0002573 myeloid leukocyte differentiat	GO:0009611 response to wounding
1-Sep						None	None	None	None	None	None	None	None	None	nan	nan	nan	nan	nan	nan	nan	nan	nan	nan	nan	nan	nan	nan	nan	nan	nan	nan	nan	nan
A2M	2	symbol	H. sapiens	2	H. sapiens	A2M	alpha-2-macroglobulin	GO:0001869 negative regulation of complement activation, lectin pathway;GO:0001868 regulation of complement activation, lectin pathway;GO:0045916 negative regulation of complement activation				Becaplermin (Tumor necrosis factor binding);Bacitracin (Tumor necrosis factor binding);Ocriplasmin (Tumor necrosis factor binding)	(M183)PID IL6 7 PATHWAY; (M3468)NABA ECM REGULATORS; (M5885)NABA MATRISOME ASSOCIATED	(M5897)HALLMARK IL6 JAK STAT3 SIGNALING; (M5946)HALLMARK COAGULATION	1.0	0.0	0.0	0.0	0.0	1.0	1.0	0.0	1.0	0.0	1.0	1.0	0.0	1.0	0.0	1.0	0.0	0.0	0.0	1.0
AANAT	15	symbol	H. sapiens	15	H. sapiens	AANAT	aralkylamine N-acetyltransferase	GO:0030187 melatonin biosynthetic process;GO:0030186 melatonin metabolic process;GO:0046219 indolalkylamine biosynthetic process		Enzymes/ENZYME proteins/Transferases	Cytosol(Supported)	Coa-S-Trimethylene-Acetyl-Tryptamine (Arylamine n-acetyltransferase activity);Coa-S-Acetyl Tryptamine (Arylamine n-acetyltransferase activity);Coa-S-Acetyl 5-Bromotryptamine (Arylamine n-acetyltransferase activity)			0.0	0.0	0.0	0.0	0.0	0.0	0.0	0.0	0.0	0.0	0.0	0.0	0.0	0.0	0.0	0.0	0.0	0.0	0.0	0.0
ABCA1	19	symbol	H. sapiens	19	H. sapiens	ABCA1	ATP binding cassette subfamily A member 1	GO:0090108 positive regulation of high-density lipoprotein particle assembly;GO:0090107 regulation of high-density lipoprotein particle assembly;GO:0010875 positive regulation of cholesterol efflux		Transporters/Primary Active Transporters	Nucleoplasm;Vesicles(Approved)	Adenosine triphosphate (Syntaxin binding);Glyburide (Syntaxin binding);Probucol (Syntaxin binding)	(M162)PID RXR VDR PATHWAY	(M5910)HALLMARK PROTEIN SECRETION; (M5948)HALLMARK BILE ACID METABOLISM; (M5932)HALLMARK INFLAMMATORY RESPONSE	0.0	0.0	0.0	1.0	0.0	0.0	0.0	1.0	0.0	0.0	0.0	1.0	0.0	0.0	0.0	0.0	0.0	0.0	1.0	0.0
ABCA13	154664	symbol	H. sapiens	154664	H. sapiens	ABCA13	ATP binding cassette subfamily A member 13	GO:0043312 neutrophil degranulation;GO:0002283 neutrophil activation involved in immune response;GO:0042119 neutrophil activation			Centrosome;Cytosol;Vesicles(Approved)				1.0	0.0	0.0	0.0	0.0	0.0	0.0	0.0	0.0	0.0	0.0	0.0	0.0	0.0	0.0	0.0	0.0	0.0	0.0	0.0
ABCA7	10347	symbol	H. sapiens	10347	H. sapiens	ABCA7	ATP binding cassette subfamily A member 7	GO:1902995 positive regulation of phospholipid efflux;GO:1901076 positive regulation of engulfment of apoptotic cell;GO:1902994 regulation of phospholipid efflux		Transporters/Primary Active Transporters	Cell Junctions;Golgi apparatus;Plasma membrane(Supported)				0.0	0.0	0.0	0.0	0.0	0.0	0.0	0.0	0.0	0.0	0.0	1.0	0.0	0.0	0.0	0.0	0.0	0.0	0.0	0.0
ABCC3	8714	symbol	H. sapiens	8714	H. sapiens	ABCC3	ATP binding cassette subfamily C member 3	GO:0015722 canalicular bile acid transport;GO:0015721 bile acid and bile salt transport;GO:0042908 xenobiotic transport		Transporters/Primary Active Transporters	Plasma membrane(Approved)			(M5934)HALLMARK XENOBIOTIC METABOLISM	0.0	0.0	0.0	0.0	0.0	0.0	0.0	0.0	0.0	0.0	0.0	0.0	0.0	0.0	0.0	0.0	0.0	0.0	0.0	0.0
ABHD14B	84836	symbol	H. sapiens	84836	H. sapiens	ABHD14B	abhydrolase domain containing 14B	GO:0050427 3'-phosphoadenosine 5'-phosphosulfate metabolic process;GO:0034035 purine ribonucleoside bisphosphate metabolic process;GO:0033875 ribonucleoside bisphosphate metabolic process			Cytosol;Nucleoli;Nucleus(Supported)				0.0	0.0	0.0	0.0	0.0	0.0	0.0	0.0	0.0	0.0	0.0	0.0	0.0	0.0	0.0	0.0	0.0	0.0	0.0	0.0
ABHD15	116236	symbol	H. sapiens	116236	H. sapiens	ABHD15	abhydrolase domain containing 15	GO:0044255 cellular lipid metabolic process;GO:0006629 lipid metabolic process;GO:0044238 primary metabolic process			Cytosol;Nucleoplasm(Approved)				0.0	0.0	0.0	0.0	0.0	0.0	0.0	0.0	0.0	0.0	0.0	0.0	0.0	0.0	0.0	0.0	0.0	0.0	0.0	0.0
ABTB1	80325	symbol	H. sapiens	80325	H. sapiens	ABTB1	ankyrin repeat and BTB domain containing 1	GO:0006414 translational elongation;GO:0006412 translation;GO:0043043 peptide biosynthetic process			Cytosol(Supported)Nucleoli(Approved)				0.0	0.0	0.0	0.0	0.0	0.0	0.0	0.0	0.0	0.0	0.0	0.0	0.0	0.0	0.0	0.0	0.0	0.0	0.0	0.0
AC055733						None	None	None	None	None	None	None	None	None	nan	nan	nan	nan	nan	nan	nan	nan	nan	nan	nan	nan	nan	nan	nan	nan	nan	nan	nan	nan
1	1	Gene_ID	H. sapiens	1	H. sapiens	A1BG	alpha-1-B glycoprotein	GO:0002576 platelet degranulation;GO:0043312 neutrophil degranulation;GO:0002283 neutrophil activation involved in immune response					(M14532)ST PHOSPHOINOSITIDE 3 KINASE PATHWAY		1.0	0.0	0.0	0.0	0.0	0.0	0.0	0.0	0.0	0.0	0.0	0.0	0.0	0.0	0.0	0.0	0.0	0.0	0.0	1.0
ACADVL	37	symbol	H. sapiens	37	H. sapiens	ACADVL	acyl-CoA dehydrogenase very long chain	GO:0033539 fatty acid beta-oxidation using acyl-CoA dehydrogenase;GO:0046322 negative regulation of fatty acid oxidation;GO:0045717 negative regulation of fatty acid biosynthetic process		Enzymes/ENZYME proteins/Oxidoreductases	Mitochondria(Supported)Nucleus(Approved)Nucleoli(Uncertain)		(M106)PID HNF3B PATHWAY	(M5935)HALLMARK FATTY ACID METABOLISM; (M5936)HALLMARK OXIDATIVE PHOSPHORYLATION	0.0	0.0	0.0	0.0	0.0	0.0	0.0	0.0	0.0	0.0	0.0	0.0	0.0	0.0	0.0	0.0	0.0	0.0	0.0	0.0
ACAP1	9744	symbol	H. sapiens	9744	H. sapiens	ACAP1	ArfGAP with coiled-coil, ankyrin repeat and PH domains 1	GO:0043547 positive regulation of GTPase activity;GO:0043087 regulation of GTPase activity;GO:0051345 positive regulation of hydrolase activity			Golgi apparatus(Approved)		(M86)PID ARF6 PATHWAY; (M67)PID ARF6 TRAFFICKING PATHWAY		0.0	0.0	0.0	0.0	0.0	0.0	0.0	0.0	0.0	0.0	0.0	0.0	0.0	0.0	0.0	0.0	0.0	0.0	0.0	0.0
ACCS	84680	symbol	H. sapiens	84680	H. sapiens	ACCS	1-aminocyclopropane-1-carboxylate synthase homolog (inactive)	GO:0042218 1-aminocyclopropane-1-carboxylate biosynthetic process;GO:0018871 1-aminocyclopropane-1-carboxylate metabolic process;GO:1901607 alpha-amino acid biosynthetic process			Golgi apparatus(Approved)	Vinylglycine (Pyridoxal phosphate binding)			0.0	0.0	0.0	0.0	0.0	0.0	0.0	0.0	0.0	0.0	0.0	0.0	0.0	0.0	0.0	0.0	0.0	0.0	0.0	0.0
ACOX2	8309	symbol	H. sapiens	8309	H. sapiens	ACOX2	acyl-CoA oxidase 2	GO:0033540 fatty acid beta-oxidation using acyl-CoA oxidase;GO:0006699 bile acid biosynthetic process;GO:0006625 protein targeting to peroxisome		Enzymes/ENZYME proteins/Oxidoreductases	Vesicles(Supported)Cytosol(Approved)			(M5946)HALLMARK COAGULATION; (M5907)HALLMARK ESTROGEN RESPONSE LATE; (M5934)HALLMARK XENOBIOTIC METABOLISM	0.0	0.0	0.0	0.0	0.0	0.0	0.0	0.0	0.0	0.0	0.0	0.0	0.0	0.0	0.0	0.0	0.0	0.0	0.0	0.0
ACPP	55	gene_synonym	H. sapiens	55	H. sapiens	ACP3	acid phosphatase 3	GO:0060168 positive regulation of adenosine receptor signaling pathway;GO:0060167 regulation of adenosine receptor signaling pathway;GO:0046085 adenosine metabolic process		Enzymes/ENZYME proteins/Hydrolases		N-Propyl-Tartramic Acid (Thiamine phosphate phosphatase activity);Alpha-Benzyl-Aminobenzyl-Phosphonic Acid (Thiamine phosphate phosphatase activity);Sipuleucel-T (Thiamine phosphate phosphatase activity)			1.0	0.0	0.0	0.0	0.0	0.0	0.0	0.0	0.0	0.0	0.0	0.0	0.0	0.0	0.0	0.0	0.0	0.0	0.0	0.0
ACRBP	84519	symbol	H. sapiens	84519	H. sapiens	ACRBP	acrosin binding protein	GO:0001675 acrosome assembly;GO:0007286 spermatid development;GO:0033363 secretory granule organization			Nucleoplasm;Vesicles(Approved)			(M5951)HALLMARK SPERMATOGENESIS	0.0	0.0	0.0	0.0	0.0	0.0	0.0	0.0	0.0	0.0	0.0	0.0	0.0	0.0	0.0	0.0	0.0	0.0	0.0	0.0
ACSL1	2180	symbol	H. sapiens	2180	H. sapiens	ACSL1	acyl-CoA synthetase long chain family member 1	GO:0035338 long-chain fatty-acyl-CoA biosynthetic process;GO:0044539 long-chain fatty acid import;GO:0036109 alpha-linolenic acid metabolic process		Enzymes/ENZYME proteins/Ligase	Mitochondria;Nucleus(Supported)	Adenosine monophosphate (Long-chain fatty acid-coa ligase activity);Adenosine triphosphate (Long-chain fatty acid-coa ligase activity)		(M5949)HALLMARK PEROXISOME; (M5948)HALLMARK BILE ACID METABOLISM; (M5935)HALLMARK FATTY ACID METABOLISM	0.0	1.0	0.0	0.0	0.0	0.0	0.0	0.0	0.0	0.0	0.0	0.0	0.0	0.0	0.0	0.0	0.0	0.0	0.0	0.0
ACSM3	6296	symbol	H. sapiens	6296	H. sapiens	ACSM3	acyl-CoA synthetase medium chain family member 3	GO:0042632 cholesterol homeostasis;GO:0006637 acyl-CoA metabolic process;GO:0055092 sterol homeostasis		Enzymes/ENZYME proteins/Ligase				(M5935)HALLMARK FATTY ACID METABOLISM	0.0	0.0	0.0	0.0	0.0	0.0	0.0	0.0	0.0	0.0	0.0	0.0	0.0	0.0	0.0	0.0	0.0	0.0	0.0	0.0
ACTA1	58	symbol	H. sapiens	58	H. sapiens	ACTA1	actin alpha 1, skeletal muscle	GO:0043503 skeletal muscle fiber adaptation;GO:0030240 skeletal muscle thin filament assembly;GO:0090131 mesenchyme migration				Latrunculin A (Structural constituent of cytoskeleton);Sucrose (Structural constituent of cytoskeleton);Ulapualide A (Structural constituent of cytoskeleton);Kabiramide C (Structural constituent of cytoskeleton);Jaspisamide A (Structural constituent of cytoskeleton);Tmr (Structural constituent of cytoskeleton);4-Methyl-Histidine (Structural constituent of cytoskeleton);Phosphoaminophosphonic Acid…	(M12)PID RHOA PATHWAY; (M220)PID CASPASE PATHWAY; (M281)PID FAK PATHWAY	(M5909)HALLMARK MYOGENESIS; (M5915)HALLMARK APICAL JUNCTION	0.0	0.0	0.0	0.0	0.0	0.0	0.0	0.0	0.0	0.0	0.0	0.0	0.0	0.0	0.0	0.0	0.0	0.0	0.0	0.0
ACTN1	87	symbol	H. sapiens	87	H. sapiens	ACTN1	actinin alpha 1	GO:0030220 platelet formation;GO:0051639 actin filament network formation;GO:0051764 actin crosslink formation			Focal adhesion sites;Plasma membrane(Approved)		(M165)PID SYNDECAN 4 PATHWAY; (M232)PID ECADHERIN STABILIZATION PATHWAY; (M71)PID ILK PATHWAY	(M5908)HALLMARK ANDROGEN RESPONSE; (M5915)HALLMARK APICAL JUNCTION	1.0	0.0	0.0	0.0	0.0	0.0	0.0	0.0	0.0	0.0	0.0	1.0	1.0	0.0	0.0	0.0	0.0	0.0	1.0	1.0
ADAM12	8038	symbol	H. sapiens	8038	H. sapiens	ADAM12	ADAM metallopeptidase domain 12	GO:0045766 positive regulation of angiogenesis;GO:0007520 myoblast fusion;GO:0045765 regulation of angiogenesis		Transporters/Accessory Factors Involved in Transport	Plasma membrane(Supported)		(M118)PID INTEGRIN A9B1 PATHWAY; (M165)PID SYNDECAN 4 PATHWAY; (M17)PID NOTCH PATHWAY	(M5909)HALLMARK MYOGENESIS; (M5930)HALLMARK EPITHELIAL MESENCHYMAL TRANSITION	0.0	0.0	0.0	0.0	0.0	0.0	0.0	0.0	0.0	0.0	0.0	1.0	0.0	0.0	0.0	1.0	0.0	0.0	0.0	0.0
ADAM28	10863	symbol	H. sapiens	10863	H. sapiens	ADAM28	ADAM metallopeptidase domain 28	GO:0007283 spermatogenesis;GO:0048232 male gamete generation;GO:0007276 gamete generation		Transporters/Accessory Factors Involved in Transport	Plasma membrane(Supported)Mitochondria(Approved)	N-[(Furan-2-Yl)Carbonyl]-(S)-Leucyl-(R)-[1-Amino-2(1h-Indol-3-Yl)Ethyl]-Phosphonic Acid (Zinc ion binding);Furoyl-Leucine (Zinc ion binding);GM6001 (Zinc ion binding);2-(Thiomethylene)-4-Methylpentanoic Acid (Zinc ion binding);Pyroglutamic Acid (Zinc ion binding);Batimastat (Zinc ion binding);(2R,3R)-N^1^-[(1S)-2,2-DIMETHYL-1-(METHYLCARBAMOYL)PROPYL]-N^4^-HYDROXY-2-(2-METHYLPROPYL)-3-{[(1,3-THIAZ…	(M277)PID INTEGRIN A4B1 PATHWAY; (M3468)NABA ECM REGULATORS; (M5885)NABA MATRISOME ASSOCIATED		0.0	0.0	0.0	0.0	0.0	0.0	0.0	0.0	0.0	0.0	0.0	0.0	0.0	0.0	0.0	1.0	0.0	0.0	0.0	0.0
ADAM32	203102	symbol	H. sapiens	203102	H. sapiens	ADAM32	ADAM metallopeptidase domain 32	GO:0006508 proteolysis;GO:0019538 protein metabolic process;GO:1901564 organonitrogen compound metabolic process			Nucleus;Vesicles(Approved)		(M3468)NABA ECM REGULATORS; (M5885)NABA MATRISOME ASSOCIATED; (M5889)NABA MATRISOME		0.0	0.0	0.0	0.0	0.0	0.0	0.0	0.0	0.0	0.0	0.0	0.0	0.0	0.0	0.0	1.0	0.0	0.0	0.0	0.0
ADAM8	101	symbol	H. sapiens	101	H. sapiens	ADAM8	ADAM metallopeptidase domain 8	GO:2000415 positive regulation of fibronectin-dependent thymocyte migration;GO:2000413 regulation of fibronectin-dependent thymocyte migration;GO:0072681 fibronectin-dependent thymocyte migration		CD markers			(M118)PID INTEGRIN A9B1 PATHWAY; (M3468)NABA ECM REGULATORS; (M5885)NABA MATRISOME ASSOCIATED	(M5953)HALLMARK KRAS SIGNALING UP	1.0	0.0	1.0	1.0	1.0	0.0	0.0	0.0	1.0	0.0	0.0	1.0	0.0	1.0	0.0	1.0	0.0	0.0	0.0	0.0
ADAMTS1	9510	symbol	H. sapiens	9510	H. sapiens	ADAMTS1	ADAM metallopeptidase with thrombospondin type 1 motif 1	GO:1904754 positive regulation of vascular associated smooth muscle cell migration;GO:0001542 ovulation from ovarian follicle;GO:1904752 regulation of vascular associated smooth muscle cell migration					(M3468)NABA ECM REGULATORS; (M5885)NABA MATRISOME ASSOCIATED; (M5889)NABA MATRISOME	(M5908)HALLMARK ANDROGEN RESPONSE	0.0	0.0	0.0	0.0	1.0	0.0	0.0	0.0	0.0	0.0	1.0	1.0	0.0	0.0	0.0	1.0	0.0	0.0	0.0	0.0
ADAMTS14	140766	symbol	H. sapiens	140766	H. sapiens	ADAMTS14	ADAM metallopeptidase with thrombospondin type 1 motif 14	GO:0030199 collagen fibril organization;GO:0030574 collagen catabolic process;GO:0032963 collagen metabolic process			Cytosol(Uncertain)		(M3468)NABA ECM REGULATORS; (M5885)NABA MATRISOME ASSOCIATED; (M5889)NABA MATRISOME		0.0	0.0	0.0	0.0	0.0	0.0	0.0	0.0	0.0	0.0	0.0	1.0	0.0	0.0	0.0	1.0	0.0	0.0	0.0	0.0
ADAMTS2	9509	symbol	H. sapiens	9509	H. sapiens	ADAMTS2	ADAM metallopeptidase with thrombospondin type 1 motif 2	GO:0030199 collagen fibril organization;GO:0030574 collagen catabolic process;GO:0030324 lung development		Enzymes/ENZYME proteins/Hydrolases	Plasma membrane;Vesicles(Approved)		(M3468)NABA ECM REGULATORS; (M5885)NABA MATRISOME ASSOCIATED; (M5889)NABA MATRISOME		0.0	0.0	0.0	0.0	0.0	0.0	0.0	0.0	0.0	0.0	0.0	1.0	0.0	0.0	0.0	1.0	0.0	0.0	0.0	0.0
ADAMTSL4	54507	symbol	H. sapiens	54507	H. sapiens	ADAMTSL4	ADAMTS like 4	GO:0002064 epithelial cell development;GO:0043065 positive regulation of apoptotic process;GO:0030198 extracellular matrix organization			Cytosol;Plasma membrane(Approved)		(M3468)NABA ECM REGULATORS; (M5885)NABA MATRISOME ASSOCIATED; (M5889)NABA MATRISOME		0.0	0.0	0.0	0.0	0.0	0.0	0.0	0.0	0.0	0.0	0.0	1.0	0.0	0.0	0.0	1.0	0.0	0.0	0.0	0.0
ADAP2	55803	symbol	H. sapiens	55803	H. sapiens	ADAP2	ArfGAP with dual PH domains 2	GO:0043547 positive regulation of GTPase activity;GO:0048017 inositol lipid-mediated signaling;GO:0043087 regulation of GTPase activity							0.0	0.0	0.0	0.0	0.0	0.0	0.0	0.0	0.0	0.0	0.0	0.0	0.0	0.0	0.0	0.0	0.0	0.0	0.0	0.0
ADPGK	83440	symbol	H. sapiens	83440	H. sapiens	ADPGK	ADP dependent glucokinase	GO:0061621 canonical glycolysis;GO:0061620 glycolytic process through glucose-6-phosphate;GO:0061615 glycolytic process through fructose-6-phosphate		Enzymes/ENZYME proteins/Transferases	Centrosome(Approved)				0.0	0.0	0.0	0.0	0.0	0.0	0.0	0.0	0.0	0.0	0.0	0.0	0.0	0.0	0.0	0.0	0.0	0.0	0.0	0.0
ADPRH	141	symbol	H. sapiens	141	H. sapiens	ADPRH	ADP-ribosylarginine hydrolase	GO:0051725 protein de-ADP-ribosylation;GO:0090630 activation of GTPase activity;GO:0043547 positive regulation of GTPase activity		Enzymes/ENZYME proteins/Hydrolases	Nuclear membrane;Nucleus(Approved)				0.0	0.0	0.0	0.0	0.0	0.0	0.0	0.0	0.0	0.0	0.0	0.0	0.0	0.0	0.0	0.0	0.0	0.0	0.0	0.0
AEBP1	165	symbol	H. sapiens	165	H. sapiens	AEBP1	AE binding protein 1	GO:1904026 regulation of collagen fibril organization;GO:1903053 regulation of extracellular matrix organization;GO:0030199 collagen fibril organization		Enzymes/Peptidases/Metallopeptidases	Vesicles(Supported)Cytosol;Nucleoplasm(Approved)		(M3008)NABA ECM GLYCOPROTEINS; (M5884)NABA CORE MATRISOME; (M5889)NABA MATRISOME	(M5909)HALLMARK MYOGENESIS	0.0	0.0	0.0	0.0	0.0	0.0	0.0	0.0	0.0	0.0	0.0	1.0	0.0	0.0	0.0	0.0	0.0	0.0	0.0	0.0
AFP	174	symbol	H. sapiens	174	H. sapiens	AFP	alpha fetoprotein	GO:0001542 ovulation from ovarian follicle;GO:0042448 progesterone metabolic process;GO:0030728 ovulation			Cytosol(Uncertain)		(M106)PID HNF3B PATHWAY; (M19)PID P73PATHWAY; (M115)PID REG GR PATHWAY		0.0	0.0	0.0	0.0	0.0	0.0	0.0	0.0	0.0	0.0	0.0	0.0	0.0	0.0	0.0	0.0	0.0	0.0	0.0	0.0
AGBL2	79841	symbol	H. sapiens	79841	H. sapiens	AGBL2	ATP/GTP binding protein like 2	GO:0035610 protein side chain deglutamylation;GO:0035608 protein deglutamylation;GO:0018200 peptidyl-glutamic acid modification		Enzymes/Peptidases/Metallopeptidases					0.0	0.0	0.0	0.0	0.0	0.0	0.0	0.0	0.0	0.0	0.0	0.0	0.0	0.0	0.0	0.0	0.0	0.0	0.0	0.0
AGPAT9	79888	gene_synonym	H. sapiens	79888	H. sapiens	LPCAT1	lysophosphatidylcholine acyltransferase 1	GO:2001246 negative regulation of phosphatidylcholine biosynthetic process;GO:2001245 regulation of phosphatidylcholine biosynthetic process;GO:0036148 phosphatidylglycerol acyl-chain remodeling		Enzymes/ENZYME proteins/Transferases	Endoplasmic reticulum;Lipid droplets(Supported)				1.0	0.0	0.0	0.0	0.0	0.0	0.0	0.0	0.0	0.0	0.0	0.0	0.0	0.0	0.0	0.0	0.0	0.0	0.0	0.0
AHNAK	79026	symbol	H. sapiens	79026	H. sapiens	AHNAK	AHNAK nucleoprotein	GO:1901385 regulation of voltage-gated calcium channel activity;GO:1901019 regulation of calcium ion transmembrane transporter activity;GO:1903169 regulation of calcium ion transmembrane transport			Cytosol;Plasma membrane(Supported)			(M5947)HALLMARK IL2 STAT5 SIGNALING	0.0	0.0	0.0	0.0	0.0	0.0	0.0	0.0	0.0	0.0	0.0	0.0	0.0	0.0	0.0	0.0	0.0	0.0	0.0	0.0
AHNAK2	113146	symbol	H. sapiens	113146	H. sapiens	AHNAK2	AHNAK nucleoprotein 2	GO:0001778 plasma membrane repair;GO:0007009 plasma membrane organization;GO:0043484 regulation of RNA splicing			Cytosol;Plasma membrane(Enhanced)				0.0	0.0	0.0	0.0	0.0	0.0	0.0	0.0	0.0	0.0	0.0	0.0	0.0	0.0	0.0	0.0	0.0	0.0	0.0	1.0
AHSA2	130872	gene_synonym	H. sapiens	130872	H. sapiens	AHSA2P	activator of HSP90 ATPase homolog 2, pseudogene	GO:0032781 positive regulation of ATPase activity;GO:0043462 regulation of ATPase activity;GO:0051345 positive regulation of hydrolase activity			Cytokinetic bridge;Microtubules;Vesicles(Approved)				0.0	0.0	0.0	0.0	0.0	0.0	0.0	0.0	0.0	0.0	0.0	0.0	0.0	0.0	0.0	0.0	0.0	0.0	0.0	0.0
AIM1	9212	gene_synonym	H. sapiens	9212	H. sapiens	AURKB	aurora kinase B	GO:1905116 positive regulation of lateral attachment of mitotic spindle microtubules to kinetochore;GO:1905115 regulation of lateral attachment of mitotic spindle microtubules to kinetochore;GO:1902425 positive regulation of attachment of mitotic spindle microtubules to kinetochore	Other	Enzymes/{ENZYME proteins/Transferases,Kinases}	Midbody;Nucleoplasm(Enhanced)	HESPERIDIN (Protein serine/threonine/tyrosine kinase activity);AT9283 (Protein serine/threonine/tyrosine kinase activity);N~6~-cyclohexyl-N~2~-(4-morpholin-4-ylphenyl)-9H-purine-2,6-diamine (Protein serine/threonine/tyrosine kinase activity)	(M242)PID AURORA A PATHWAY; (M14)PID AURORA B PATHWAY; (M176)PID FOXM1 PATHWAY	(M5925)HALLMARK E2F TARGETS; (M5901)HALLMARK G2M CHECKPOINT	0.0	0.0	0.0	0.0	0.0	0.0	0.0	0.0	0.0	0.0	0.0	0.0	0.0	0.0	0.0	0.0	0.0	0.0	0.0	0.0
AIRE	326	symbol	H. sapiens	326	H. sapiens	AIRE	autoimmune regulator	GO:0002458 peripheral T cell tolerance induction;GO:0045060 negative thymic T cell selection;GO:2000410 regulation of thymocyte migration		Transcription factors					0.0	0.0	1.0	0.0	1.0	1.0	0.0	0.0	0.0	0.0	0.0	0.0	0.0	0.0	0.0	0.0	0.0	0.0	0.0	0.0
AKR1B10	57016	symbol	H. sapiens	57016	H. sapiens	AKR1B10	aldo-keto reductase family 1 member B10	GO:0016488 farnesol catabolic process;GO:0016107 sesquiterpenoid catabolic process;GO:0016487 farnesol metabolic process			Cytosol;Plasma membrane(Supported)	Tolrestat (Retinal dehydrogenase activity);2'-Monophosphoadenosine 5'-Diphosphoribose (Retinal dehydrogenase activity);3,4-DIHYDRO-4-OXO-3-((5-TRIFLUOROMETHYL-2-BENZOTHIAZOLYL)METHYL)-1-PHTHALAZINE ACETIC ACID (Retinal dehydrogenase activity)		(M5956)HALLMARK KRAS SIGNALING DN	0.0	0.0	0.0	0.0	0.0	0.0	0.0	0.0	0.0	0.0	0.0	0.0	0.0	0.0	0.0	0.0	0.0	0.0	0.0	0.0
ALDH3B1	221	symbol	H. sapiens	221	H. sapiens	ALDH3B1	aldehyde dehydrogenase 3 family member B1	GO:0006068 ethanol catabolic process;GO:0034310 primary alcohol catabolic process;GO:0006067 ethanol metabolic process		Enzymes/ENZYME proteins/Oxidoreductases		NADH (Aldehyde dehydrogenase [nad(p)+] activity)		(M5906)HALLMARK ESTROGEN RESPONSE EARLY; (M5907)HALLMARK ESTROGEN RESPONSE LATE	1.0	0.0	0.0	0.0	0.0	0.0	0.0	0.0	0.0	0.0	0.0	0.0	0.0	0.0	0.0	0.0	0.0	0.0	0.0	0.0
ALOX5	240	symbol	H. sapiens	240	H. sapiens	ALOX5	arachidonate 5-lipoxygenase	GO:2001301 lipoxin biosynthetic process;GO:0002540 leukotriene production involved in inflammatory response;GO:2001300 lipoxin metabolic process		Enzymes/ENZYME proteins/Oxidoreductases	Nucleoplasm(Supported)	Vitamin E (Iron ion binding);Masoprocol (Iron ion binding);Aminosalicylic Acid (Iron ion binding);Mesalazine (Iron ion binding);Montelukast (Iron ion binding);Diclofenac (Iron ion binding);Diethylcarbamazine (Iron ion binding);Zileuton (Iron ion binding);Sulfasalazine (Iron ion binding);Meclofenamic acid (Iron ion binding);Balsalazide (Iron ion binding);Minocycline (Iron ion binding);Hyperforin (…			1.0	1.0	0.0	0.0	1.0	0.0	0.0	0.0	0.0	0.0	0.0	0.0	1.0	1.0	0.0	0.0	0.0	0.0	0.0	0.0
ALOX5AP	241	symbol	H. sapiens	241	H. sapiens	ALOX5AP	arachidonate 5-lipoxygenase activating protein	GO:2001301 lipoxin biosynthetic process;GO:2001300 lipoxin metabolic process;GO:0019370 leukotriene biosynthetic process				DG031 (Protein n-terminus binding);AM103 (Protein n-terminus binding)			0.0	0.0	0.0	0.0	0.0	0.0	0.0	0.0	0.0	0.0	0.0	0.0	0.0	0.0	0.0	0.0	0.0	0.0	0.0	0.0
ALPK1	80216	symbol	H. sapiens	80216	H. sapiens	ALPK1	alpha kinase 1	GO:0002753 cytoplasmic pattern recognition receptor signaling pathway;GO:0002221 pattern recognition receptor signaling pathway;GO:0002758 innate immune response-activating signal transduction	Atypical: Alpha-type protein kinase family	Enzymes/Kinases/Atypical kinases	Centrosome(Approved)				0.0	0.0	0.0	0.0	0.0	0.0	1.0	0.0	1.0	0.0	0.0	0.0	0.0	0.0	0.0	0.0	0.0	0.0	0.0	0.0
ALS2CL	259173	symbol	H. sapiens	259173	H. sapiens	ALS2CL	ALS2 C-terminal like	GO:0007032 endosome organization;GO:0043547 positive regulation of GTPase activity;GO:0043087 regulation of GTPase activity							0.0	0.0	0.0	0.0	0.0	0.0	0.0	0.0	0.0	0.0	0.0	0.0	0.0	0.0	0.0	0.0	0.0	0.0	0.0	0.0
AMDHD2	51005	symbol	H. sapiens	51005	H. sapiens	AMDHD2	amidohydrolase domain containing 2	GO:0006046 N-acetylglucosamine catabolic process;GO:0019262 N-acetylneuraminate catabolic process;GO:0006048 UDP-N-acetylglucosamine biosynthetic process		Enzymes/ENZYME proteins/Hydrolases	Cytosol;Nucleoli(Approved)				0.0	0.0	0.0	0.0	0.0	0.0	0.0	0.0	0.0	0.0	0.0	0.0	0.0	0.0	0.0	0.0	0.0	0.0	0.0	0.0
AMICA1	120425	gene_synonym	H. sapiens	120425	H. sapiens	JAML	junction adhesion molecule like	GO:0072672 neutrophil extravasation;GO:0035696 monocyte extravasation;GO:0060054 positive regulation of epithelial cell proliferation involved in wound healing					(M277)PID INTEGRIN A4B1 PATHWAY		0.0	0.0	1.0	0.0	1.0	0.0	0.0	0.0	0.0	0.0	0.0	0.0	0.0	0.0	1.0	0.0	0.0	0.0	0.0	1.0
AMPD3	272	symbol	H. sapiens	272	H. sapiens	AMPD3	adenosine monophosphate deaminase 3	GO:0006196 AMP catabolic process;GO:0032264 IMP salvage;GO:0009169 purine ribonucleoside monophosphate catabolic process		Enzymes/ENZYME proteins/Hydrolases	Nuclear membrane(Enhanced)			(M5891)HALLMARK HYPOXIA	1.0	0.0	0.0	0.0	0.0	0.0	0.0	0.0	0.0	0.0	0.0	0.0	0.0	0.0	0.0	0.0	0.0	0.0	0.0	0.0
ANG	283	symbol	H. sapiens	283	H. sapiens	ANG	angiogenin	GO:0032431 activation of phospholipase A2 activity;GO:0032430 positive regulation of phospholipase A2 activity;GO:0006651 diacylglycerol biosynthetic process				Pyroglutamic Acid (Rrna binding);Citric Acid (Rrna binding)		(M5946)HALLMARK COAGULATION; (M5921)HALLMARK COMPLEMENT; (M5937)HALLMARK GLYCOLYSIS	0.0	0.0	0.0	1.0	0.0	0.0	0.0	0.0	0.0	0.0	1.0	0.0	0.0	0.0	0.0	0.0	0.0	0.0	0.0	0.0
ANKRD13D	338692	symbol	H. sapiens	338692	H. sapiens	ANKRD13D	ankyrin repeat domain 13D	GO:0002091 negative regulation of receptor internalization;GO:0048261 negative regulation of receptor-mediated endocytosis;GO:0002090 regulation of receptor internalization			Mitochondria;Nucleus(Approved)				0.0	0.0	0.0	0.0	0.0	0.0	0.0	0.0	0.0	0.0	0.0	0.0	0.0	0.0	0.0	0.0	0.0	0.0	0.0	0.0
ANKRD29	147463	symbol	H. sapiens	147463	H. sapiens	ANKRD29	ankyrin repeat domain 29				Nuclear bodies;Nucleoplasm(Approved)				0.0	0.0	0.0	0.0	0.0	0.0	0.0	0.0	0.0	0.0	0.0	0.0	0.0	0.0	0.0	0.0	0.0	0.0	0.0	0.0
ANO9	338440	symbol	H. sapiens	338440	H. sapiens	ANO9	anoctamin 9	GO:1902939 negative regulation of intracellular calcium activated chloride channel activity;GO:1903796 negative regulation of inorganic anion transmembrane transport;GO:1902938 regulation of intracellular calcium activated chloride channel activity		Transporters/Transporter channels and pores	Golgi apparatus(Uncertain)				0.0	0.0	0.0	0.0	0.0	0.0	0.0	0.0	0.0	0.0	0.0	0.0	0.0	0.0	0.0	0.0	0.0	0.0	0.0	0.0
ANPEP	290	symbol	H. sapiens	290	H. sapiens	ANPEP	alanyl aminopeptidase, membrane	GO:0046718 viral entry into host cell;GO:0030260 entry into host cell;GO:0043312 neutrophil degranulation		CD markers;Enzymes/{ENZYME proteins/Hydrolases,Peptidases/Metallopeptidases}	Plasma membrane(Supported)	Ezetimibe (Zinc ion binding);Icatibant (Zinc ion binding)	(M195)PID CMYB PATHWAY	(M5930)HALLMARK EPITHELIAL MESENCHYMAL TRANSITION	1.0	0.0	0.0	0.0	0.0	0.0	0.0	0.0	0.0	0.0	0.0	0.0	1.0	0.0	0.0	0.0	0.0	0.0	0.0	0.0
ANXA11	311	symbol	H. sapiens	311	H. sapiens	ANXA11	annexin A11	GO:0032506 cytokinetic process;GO:0051592 response to calcium ion;GO:0006909 phagocytosis		Transporters/Primary Active Transporters	Cytosol;Nucleoplasm(Supported)		(M5880)NABA ECM AFFILIATED; (M5885)NABA MATRISOME ASSOCIATED; (M5889)NABA MATRISOME		0.0	0.0	0.0	0.0	0.0	0.0	0.0	0.0	0.0	0.0	0.0	0.0	0.0	0.0	0.0	1.0	0.0	0.0	0.0	0.0
ANXA2	302	symbol	H. sapiens	302	H. sapiens	ANXA2	annexin A2	GO:0052362 catabolism by host of symbiont protein;GO:1905602 positive regulation of receptor-mediated endocytosis involved in cholesterol transport;GO:0052417 metabolism by host of symbiont protein		Transporters/Transporter channels and pores		Tenecteplase (S100 protein binding)	(M5880)NABA ECM AFFILIATED; (M5885)NABA MATRISOME ASSOCIATED; (M5889)NABA MATRISOME	(M5942)HALLMARK UV RESPONSE DN; (M5891)HALLMARK HYPOXIA	1.0	1.0	1.0	0.0	0.0	0.0	0.0	0.0	0.0	0.0	0.0	0.0	0.0	0.0	0.0	1.0	0.0	0.0	1.0	1.0
AOAH	313	symbol	H. sapiens	313	H. sapiens	AOAH	acyloxyacyl hydrolase	GO:0009104 lipopolysaccharide catabolic process;GO:0008653 lipopolysaccharide metabolic process;GO:0044247 cellular polysaccharide catabolic process		Enzymes/ENZYME proteins/Hydrolases					0.0	0.0	0.0	0.0	0.0	0.0	0.0	0.0	0.0	0.0	0.0	0.0	0.0	0.0	0.0	0.0	0.0	0.0	0.0	0.0
AP1G2	8906	symbol	H. sapiens	8906	H. sapiens	AP1G2	adaptor related protein complex 1 subunit gamma 2	GO:0016032 viral process;GO:0044403 symbiont process;GO:0006886 intracellular protein transport							0.0	0.0	0.0	0.0	0.0	0.0	0.0	0.0	0.0	0.0	0.0	0.0	0.0	0.0	0.0	0.0	0.0	0.0	0.0	0.0
APBB3	10307	symbol	H. sapiens	10307	H. sapiens	APBB3	amyloid beta precursor protein binding family B member 3	GO:0006355 regulation of transcription, DNA-templated;GO:1903506 regulation of nucleic acid-templated transcription;GO:0006351 transcription, DNA-templated			Cytosol(Supported)Actin filaments(Approved)				0.0	0.0	0.0	0.0	0.0	0.0	0.0	0.0	0.0	0.0	0.0	0.0	0.0	0.0	0.0	0.0	0.0	0.0	0.0	0.0
APCDD1L	164284	symbol	H. sapiens	164284	H. sapiens	APCDD1L	APC down-regulated 1 like	GO:0030178 negative regulation of Wnt signaling pathway;GO:0030111 regulation of Wnt signaling pathway;GO:0016055 Wnt signaling pathway			Mitochondria(Uncertain)				0.0	0.0	0.0	0.0	0.0	0.0	0.0	0.0	0.0	0.0	0.0	0.0	0.0	0.0	0.0	0.0	0.0	0.0	0.0	0.0
APOBEC3A	200315	symbol	H. sapiens	200315	H. sapiens	APOBEC3A	apolipoprotein B mRNA editing enzyme catalytic subunit 3A	GO:0045869 negative regulation of single stranded viral RNA replication via double stranded DNA intermediate;GO:0009972 cytidine deamination;GO:0044355 clearance of foreign intracellular DNA			Nucleoplasm(Uncertain)				0.0	0.0	0.0	0.0	0.0	0.0	0.0	0.0	0.0	0.0	0.0	0.0	0.0	0.0	0.0	0.0	0.0	0.0	0.0	0.0
APOBEC3C	27350	symbol	H. sapiens	27350	H. sapiens	APOBEC3C	apolipoprotein B mRNA editing enzyme catalytic subunit 3C	GO:0045869 negative regulation of single stranded viral RNA replication via double stranded DNA intermediate;GO:0009972 cytidine deamination;GO:0006216 cytidine catabolic process			Intermediate filaments(Approved)				0.0	0.0	0.0	0.0	0.0	0.0	0.0	0.0	0.0	0.0	0.0	0.0	0.0	0.0	0.0	0.0	0.0	0.0	0.0	0.0
APOBEC3D	140564	symbol	H. sapiens	140564	H. sapiens	APOBEC3D	apolipoprotein B mRNA editing enzyme catalytic subunit 3D	GO:0045869 negative regulation of single stranded viral RNA replication via double stranded DNA intermediate;GO:0009972 cytidine deamination;GO:0006216 cytidine catabolic process							0.0	0.0	0.0	0.0	0.0	0.0	0.0	0.0	0.0	0.0	0.0	0.0	0.0	0.0	0.0	0.0	0.0	0.0	0.0	0.0
APOBEC3F	200316	symbol	H. sapiens	200316	H. sapiens	APOBEC3F	apolipoprotein B mRNA editing enzyme catalytic subunit 3F	GO:0045869 negative regulation of single stranded viral RNA replication via double stranded DNA intermediate;GO:0009972 cytidine deamination;GO:0006216 cytidine catabolic process			Cytosol;Nucleoplasm(Uncertain)			(M5921)HALLMARK COMPLEMENT	0.0	0.0	0.0	0.0	0.0	1.0	0.0	0.0	0.0	0.0	0.0	0.0	0.0	0.0	0.0	0.0	0.0	0.0	0.0	0.0
APOBEC3H	164668	symbol	H. sapiens	164668	H. sapiens	APOBEC3H	apolipoprotein B mRNA editing enzyme catalytic subunit 3H	GO:0045869 negative regulation of single stranded viral RNA replication via double stranded DNA intermediate;GO:0009972 cytidine deamination;GO:0006216 cytidine catabolic process							0.0	0.0	0.0	0.0	0.0	0.0	0.0	0.0	0.0	0.0	0.0	0.0	0.0	0.0	0.0	0.0	0.0	0.0	0.0	0.0
APOBR	55911	symbol	H. sapiens	55911	H. sapiens	APOBR	apolipoprotein B receptor	GO:0034447 very-low-density lipoprotein particle clearance;GO:0034381 plasma lipoprotein particle clearance;GO:0006641 triglyceride metabolic process							0.0	0.0	0.0	0.0	0.0	0.0	0.0	0.0	0.0	0.0	0.0	0.0	0.0	0.0	0.0	0.0	0.0	0.0	0.0	0.0
APOL1	8542	symbol	H. sapiens	8542	H. sapiens	APOL1	apolipoprotein L1	GO:0051838 cytolysis by host of symbiont cells;GO:0051801 cytolysis in other organism involved in symbiotic interaction;GO:0051873 killing by host of symbiont cells							0.0	0.0	0.0	0.0	0.0	0.0	0.0	0.0	0.0	0.0	0.0	0.0	0.0	0.0	0.0	0.0	0.0	0.0	0.0	0.0
APOL2	23780	symbol	H. sapiens	23780	H. sapiens	APOL2	apolipoprotein L2	GO:0006953 acute-phase response;GO:0060135 maternal process involved in female pregnancy;GO:0008203 cholesterol metabolic process			Cytosol;Nuclear bodies;Nucleoplasm(Approved)				0.0	0.0	0.0	0.0	0.0	0.0	0.0	0.0	0.0	0.0	0.0	0.0	0.0	0.0	0.0	0.0	0.0	0.0	0.0	0.0
APOL3	80833	symbol	H. sapiens	80833	H. sapiens	APOL3	apolipoprotein L3	GO:0043123 positive regulation of I-kappaB kinase/NF-kappaB signaling;GO:0043122 regulation of I-kappaB kinase/NF-kappaB signaling;GO:0007249 I-kappaB kinase/NF-kappaB signaling			Mitochondria;Nuclear bodies(Approved)				0.0	0.0	0.0	0.0	0.0	0.0	0.0	0.0	0.0	0.0	0.0	0.0	0.0	0.0	0.0	0.0	0.0	0.0	0.0	0.0
APOL6	80830	symbol	H. sapiens	80830	H. sapiens	APOL6	apolipoprotein L6	GO:0042157 lipoprotein metabolic process;GO:0006869 lipid transport;GO:0010876 lipid localization			Nuclear bodies;Nucleoplasm(Supported)Cytosol(Approved)			(M5913)HALLMARK INTERFERON GAMMA RESPONSE	0.0	0.0	0.0	0.0	0.0	0.0	0.0	0.0	0.0	0.0	0.0	0.0	0.0	0.0	0.0	0.0	0.0	0.0	0.0	0.0
AQP9	366	symbol	H. sapiens	366	H. sapiens	AQP9	aquaporin 9	GO:0015722 canalicular bile acid transport;GO:1904823 purine nucleobase transmembrane transport;GO:0071918 urea transmembrane transport						(M5948)HALLMARK BILE ACID METABOLISM; (M5932)HALLMARK INFLAMMATORY RESPONSE; (M5934)HALLMARK XENOBIOTIC METABOLISM	0.0	0.0	0.0	0.0	0.0	0.0	0.0	0.0	0.0	0.0	0.0	0.0	0.0	0.0	0.0	0.0	0.0	0.0	0.0	0.0
AREG	374	symbol	H. sapiens	374	H. sapiens	AREG	amphiregulin	GO:0060598 dichotomous subdivision of terminal units involved in mammary gland duct morphogenesis;GO:0060750 epithelial cell proliferation involved in mammary gland duct elongation;GO:0060744 mammary gland branching involved in thelarche			Mitochondria(Approved)		(M201)PID ERBB NETWORK PATHWAY; (M5883)NABA SECRETED FACTORS; (M5885)NABA MATRISOME ASSOCIATED	(M5906)HALLMARK ESTROGEN RESPONSE EARLY; (M5930)HALLMARK EPITHELIAL MESENCHYMAL TRANSITION; (M5907)HALLMARK ESTROGEN RESPONSE LATE	0.0	0.0	0.0	0.0	0.0	0.0	0.0	0.0	0.0	0.0	0.0	0.0	0.0	0.0	0.0	1.0	0.0	0.0	1.0	0.0
ARHGAP18	93663	symbol	H. sapiens	93663	H. sapiens	ARHGAP18	Rho GTPase activating protein 18	GO:0030833 regulation of actin filament polymerization;GO:0008064 regulation of actin polymerization or depolymerization;GO:0030041 actin filament polymerization			Cytosol;Nuclear speckles;Plasma membrane(Approved)				0.0	0.0	0.0	0.0	0.0	0.0	0.0	0.0	0.0	0.0	0.0	0.0	0.0	0.0	0.0	0.0	0.0	0.0	0.0	0.0
ARHGAP26	23092	symbol	H. sapiens	23092	H. sapiens	ARHGAP26	Rho GTPase activating protein 26	GO:0043547 positive regulation of GTPase activity;GO:0051056 regulation of small GTPase mediated signal transduction;GO:0043087 regulation of GTPase activity			Cytosol(Approved)		(M281)PID FAK PATHWAY; (M3270)ST INTEGRIN SIGNALING PATHWAY		0.0	0.0	0.0	0.0	0.0	0.0	0.0	0.0	0.0	0.0	0.0	0.0	0.0	0.0	0.0	0.0	0.0	0.0	0.0	0.0
ARHGAP27	201176	symbol	H. sapiens	201176	H. sapiens	ARHGAP27	Rho GTPase activating protein 27	GO:0043547 positive regulation of GTPase activity;GO:0006898 receptor-mediated endocytosis;GO:0043087 regulation of GTPase activity			Cytosol;Nucleus(Supported)			(M5893)HALLMARK MITOTIC SPINDLE	0.0	0.0	0.0	0.0	0.0	0.0	0.0	0.0	0.0	0.0	0.0	0.0	0.0	0.0	0.0	0.0	0.0	0.0	0.0	0.0
ARHGAP29	9411	symbol	H. sapiens	9411	H. sapiens	ARHGAP29	Rho GTPase activating protein 29	GO:0007266 Rho protein signal transduction;GO:0043547 positive regulation of GTPase activity;GO:0051056 regulation of small GTPase mediated signal transduction			Centrosome;Cytosol;Nucleus;Plasma membrane(Approved)			(M5893)HALLMARK MITOTIC SPINDLE	0.0	0.0	0.0	0.0	0.0	0.0	0.0	0.0	0.0	0.0	0.0	0.0	0.0	0.0	0.0	0.0	0.0	0.0	0.0	0.0
ARHGAP30	257106	symbol	H. sapiens	257106	H. sapiens	ARHGAP30	Rho GTPase activating protein 30	GO:0043547 positive regulation of GTPase activity;GO:0051056 regulation of small GTPase mediated signal transduction;GO:0043087 regulation of GTPase activity			Vesicles(Supported)				0.0	0.0	0.0	0.0	0.0	0.0	0.0	0.0	0.0	0.0	0.0	0.0	0.0	0.0	0.0	0.0	0.0	0.0	0.0	0.0
ARHGAP4	393	symbol	H. sapiens	393	H. sapiens	ARHGAP4	Rho GTPase activating protein 4	GO:0010764 negative regulation of fibroblast migration;GO:0030517 negative regulation of axon extension;GO:0050771 negative regulation of axonogenesis			Focal adhesion sites(Approved)Nucleoplasm(Uncertain)		(M5193)SIG CHEMOTAXIS; (M68)PID RHOA REG PATHWAY	(M5893)HALLMARK MITOTIC SPINDLE	0.0	0.0	0.0	0.0	0.0	0.0	0.0	0.0	0.0	0.0	0.0	0.0	0.0	0.0	0.0	0.0	0.0	0.0	1.0	0.0
ARHGAP9	64333	symbol	H. sapiens	64333	H. sapiens	ARHGAP9	Rho GTPase activating protein 9	GO:0043312 neutrophil degranulation;GO:0002283 neutrophil activation involved in immune response;GO:0042119 neutrophil activation					(M241)PID RAC1 REG PATHWAY; (M68)PID RHOA REG PATHWAY		1.0	0.0	0.0	0.0	0.0	0.0	0.0	0.0	0.0	0.0	0.0	0.0	0.0	0.0	0.0	0.0	0.0	0.0	0.0	0.0
ARHGDIB	397	symbol	H. sapiens	397	H. sapiens	ARHGDIB	Rho GDP dissociation inhibitor beta	GO:1901164 negative regulation of trophoblast cell migration;GO:1901163 regulation of trophoblast cell migration;GO:0071461 cellular response to redox state			Cytosol(Supported)		(M68)PID RHOA REG PATHWAY; (M220)PID CASPASE PATHWAY		0.0	0.0	1.0	0.0	0.0	0.0	0.0	0.0	0.0	0.0	1.0	0.0	0.0	0.0	0.0	0.0	0.0	0.0	0.0	0.0
ARHGEF1	9138	symbol	H. sapiens	9138	H. sapiens	ARHGEF1	Rho guanine nucleotide exchange factor 1	GO:0007266 Rho protein signal transduction;GO:0043547 positive regulation of GTPase activity;GO:0051056 regulation of small GTPase mediated signal transduction			Cytosol(Enhanced)Plasma membrane(Supported)		(M238)PID THROMBIN PAR1 PATHWAY; (M68)PID RHOA REG PATHWAY; (M99)PID TXA2PATHWAY		0.0	0.0	0.0	0.0	0.0	0.0	0.0	0.0	0.0	0.0	0.0	0.0	0.0	0.0	0.0	0.0	0.0	0.0	0.0	0.0
ARHGEF5	7984	symbol	H. sapiens	7984	H. sapiens	ARHGEF5	Rho guanine nucleotide exchange factor 5	GO:0002408 myeloid dendritic cell chemotaxis;GO:0051496 positive regulation of stress fiber assembly;GO:0071803 positive regulation of podosome assembly			Cytosol;Nucleoplasm;Plasma membrane(Approved)		(M68)PID RHOA REG PATHWAY		0.0	0.0	0.0	1.0	1.0	0.0	0.0	0.0	0.0	0.0	0.0	0.0	0.0	0.0	0.0	0.0	0.0	0.0	0.0	0.0
ARID3A	1820	symbol	H. sapiens	1820	H. sapiens	ARID3A	AT-rich interaction domain 3A	GO:0006977 DNA damage response, signal transduction by p53 class mediator resulting in cell cycle arrest;GO:0072431 signal transduction involved in mitotic G1 DNA damage checkpoint;GO:0031571 mitotic G1 DNA damage checkpoint		Transcription factors/Helix-turn-helix domains	Cytosol;Nucleoplasm(Supported)Vesicles(Approved)		(M145)PID P53 DOWNSTREAM PATHWAY		0.0	0.0	0.0	0.0	0.0	0.0	0.0	0.0	0.0	0.0	0.0	0.0	0.0	0.0	0.0	0.0	0.0	0.0	0.0	0.0
ARID5A	10865	symbol	H. sapiens	10865	H. sapiens	ARID5A	AT-rich interaction domain 5A	GO:0071391 cellular response to estrogen stimulus;GO:0043627 response to estrogen;GO:0000122 negative regulation of transcription by RNA polymerase II		Transcription factors/Helix-turn-helix domains	Nucleus(Enhanced)Nucleoli(Supported)				0.0	0.0	0.0	0.0	0.0	0.0	0.0	0.0	0.0	0.0	0.0	0.0	0.0	0.0	0.0	0.0	0.0	0.0	0.0	0.0
ARL11	115761	symbol	H. sapiens	115761	H. sapiens	ARL11	ADP ribosylation factor like GTPase 11	GO:0002244 hematopoietic progenitor cell differentiation;GO:0030097 hemopoiesis;GO:0048534 hematopoietic or lymphoid organ development							0.0	0.0	0.0	0.0	0.0	0.0	0.0	0.0	0.0	0.0	0.0	0.0	0.0	0.0	0.0	0.0	0.0	0.0	0.0	0.0
ARPC1B	10095	symbol	H. sapiens	10095	H. sapiens	ARPC1B	actin related protein 2/3 complex subunit 1B	GO:0034314 Arp2/3 complex-mediated actin nucleation;GO:0038096 Fc-gamma receptor signaling pathway involved in phagocytosis;GO:0045010 actin nucleation			Cytosol;Vesicles(Supported)	N-[2-(2-methyl-1H-indol-3-yl)ethyl]thiophene-2-carboxamide (Structural constituent of cytoskeleton);(2S)-2-(3-bromophenyl)-3-(5-chloro-2-hydroxyphenyl)-1,3-thiazolidin-4-one (Structural constituent of cytoskeleton)	(M278)PID RAC1 PATHWAY; (M81)PID CDC42 PATHWAY; (M164)PID ERBB1 DOWNSTREAM PATHWAY		0.0	0.0	0.0	0.0	0.0	0.0	1.0	0.0	0.0	0.0	0.0	0.0	0.0	0.0	0.0	0.0	0.0	0.0	0.0	0.0
ARR3	407	symbol	H. sapiens	407	H. sapiens	ARR3	arrestin 3	GO:0002031 G protein-coupled receptor internalization;GO:0002029 desensitization of G protein-coupled receptor signaling pathway;GO:0022401 negative adaptation of signaling pathway					(M117)PID CONE PATHWAY; (M99)PID TXA2PATHWAY; (M124)PID CXCR4 PATHWAY		0.0	0.0	0.0	0.0	0.0	0.0	0.0	0.0	0.0	0.0	0.0	0.0	0.0	0.0	0.0	0.0	0.0	0.0	0.0	0.0
ARRB2	409	symbol	H. sapiens	409	H. sapiens	ARRB2	arrestin beta 2	GO:0042699 follicle-stimulating hormone signaling pathway;GO:0034122 negative regulation of toll-like receptor signaling pathway;GO:0002032 desensitization of G protein-coupled receptor signaling pathway by arrestin			Vesicles(Supported)		(M26)PID NFKAPPAB ATYPICAL PATHWAY; (M211)PID HEDGEHOG 2PATHWAY; (M185)PID ALK1 PATHWAY	(M5941)HALLMARK UV RESPONSE UP	0.0	0.0	0.0	1.0	1.0	1.0	1.0	1.0	1.0	0.0	1.0	0.0	0.0	0.0	0.0	0.0	0.0	0.0	0.0	1.0
ARRDC5	645432	symbol	H. sapiens	645432	H. sapiens	ARRDC5	arrestin domain containing 5								0.0	0.0	0.0	0.0	0.0	0.0	0.0	0.0	0.0	0.0	0.0	0.0	0.0	0.0	0.0	0.0	0.0	0.0	0.0	0.0
ARSA	410	symbol	H. sapiens	410	H. sapiens	ARSA	arylsulfatase A	GO:0043312 neutrophil degranulation;GO:0006687 glycosphingolipid metabolic process;GO:0002283 neutrophil activation involved in immune response		Enzymes/ENZYME proteins/Hydrolases	Cytosol;Golgi apparatus(Uncertain)	N,4-Dihydroxy-N-Oxo-3-(Sulfooxy)Benzenaminium (Sulfuric ester hydrolase activity);2-Amino-3-Hydroxy-3-Phosphonooxy-Propionic Acid (Sulfuric ester hydrolase activity)			1.0	0.0	0.0	0.0	0.0	0.0	0.0	0.0	0.0	0.0	0.0	0.0	0.0	0.0	0.0	0.0	0.0	0.0	0.0	0.0
ARSJ	79642	symbol	H. sapiens	79642	H. sapiens	ARSJ	arylsulfatase family member J				Actin filaments(Supported)Nucleoli(Approved)				0.0	0.0	0.0	0.0	0.0	0.0	0.0	0.0	0.0	0.0	0.0	0.0	0.0	0.0	0.0	0.0	0.0	0.0	0.0	0.0
ASCL2	430	symbol	H. sapiens	430	H. sapiens	ASCL2	achaete-scute family bHLH transcription factor 2	GO:0010626 negative regulation of Schwann cell proliferation;GO:0060708 spongiotrophoblast differentiation;GO:0010624 regulation of Schwann cell proliferation		Transcription factors/Basic domains					0.0	0.0	0.0	0.0	0.0	0.0	0.0	0.0	0.0	0.0	1.0	0.0	0.0	0.0	0.0	0.0	0.0	0.0	1.0	0.0
ASGR2	433	symbol	H. sapiens	433	H. sapiens	ASGR2	asialoglycoprotein receptor 2	GO:0018279 protein N-linked glycosylation via asparagine;GO:0018196 peptidyl-asparagine modification;GO:0006487 protein N-linked glycosylation			Plasma membrane(Supported)Endoplasmic reticulum(Approved)	Antihemophilic Factor (Recombinant) (Carbohydrate binding)			0.0	0.0	0.0	0.0	0.0	0.0	0.0	0.0	0.0	0.0	0.0	0.0	0.0	0.0	0.0	0.0	0.0	0.0	0.0	0.0
ATG16L2	89849	symbol	H. sapiens	89849	H. sapiens	ATG16L2	autophagy related 16 like 2	GO:0039689 negative stranded viral RNA replication;GO:0039694 viral RNA genome replication;GO:0019079 viral genome replication			Nucleoplasm(Enhanced)				0.0	0.0	0.0	0.0	0.0	0.0	0.0	0.0	0.0	0.0	0.0	0.0	0.0	0.0	0.0	0.0	0.0	0.0	0.0	0.0
ATHL1	80162	gene_synonym	H. sapiens	80162	H. sapiens	PGGHG	protein-glucosylgalactosylhydroxylysine glucosidase	GO:0005975 carbohydrate metabolic process;GO:0044238 primary metabolic process;GO:0071704 organic substance metabolic process		Enzymes/ENZYME proteins/Hydrolases	Cytosol(Enhanced)				0.0	0.0	0.0	0.0	0.0	0.0	0.0	0.0	0.0	0.0	0.0	0.0	0.0	0.0	0.0	0.0	0.0	0.0	0.0	0.0
ATP13A3	79572	symbol	H. sapiens	79572	H. sapiens	ATP13A3	ATPase 13A3	GO:0006874 cellular calcium ion homeostasis;GO:0055074 calcium ion homeostasis;GO:0072503 cellular divalent inorganic cation homeostasis			Cytosol;Nucleoli;Plasma membrane(Approved)				0.0	0.0	0.0	0.0	0.0	0.0	0.0	0.0	0.0	0.0	0.0	0.0	0.0	0.0	0.0	0.0	0.0	0.0	0.0	0.0
ATP2A3	489	symbol	H. sapiens	489	H. sapiens	ATP2A3	ATPase sarcoplasmic/endoplasmic reticulum Ca2+ transporting 3	GO:1903515 calcium ion transport from cytosol to endoplasmic reticulum;GO:0006919 activation of cysteine-type endopeptidase activity involved in apoptotic process;GO:1903779 regulation of cardiac conduction		Enzymes/ENZYME proteins/Hydrolases					0.0	0.0	0.0	0.0	0.0	0.0	0.0	0.0	0.0	0.0	0.0	0.0	0.0	0.0	0.0	0.0	0.0	0.0	0.0	1.0
ATP8B1	5205	symbol	H. sapiens	5205	H. sapiens	ATP8B1	ATPase phospholipid transporting 8B1	GO:0021650 vestibulocochlear nerve formation;GO:0021648 vestibulocochlear nerve morphogenesis;GO:0032534 regulation of microvillus assembly		Enzymes/ENZYME proteins/Hydrolases;Transporters/Primary Active Transporters				(M5916)HALLMARK APICAL SURFACE	0.0	0.0	0.0	0.0	0.0	0.0	0.0	0.0	0.0	0.0	0.0	0.0	0.0	0.0	0.0	0.0	0.0	0.0	0.0	0.0
ATP8B3	148229	symbol	H. sapiens	148229	H. sapiens	ATP8B3	ATPase phospholipid transporting 8B3	GO:0007339 binding of sperm to zona pellucida;GO:0035036 sperm-egg recognition;GO:0045332 phospholipid translocation		Enzymes/ENZYME proteins/Hydrolases					0.0	0.0	0.0	0.0	0.0	0.0	0.0	0.0	0.0	0.0	0.0	0.0	0.0	0.0	0.0	0.0	0.0	0.0	0.0	0.0
ATP8B4	79895	symbol	H. sapiens	79895	H. sapiens	ATP8B4	ATPase phospholipid transporting 8B4 (putative)	GO:0045332 phospholipid translocation;GO:0043312 neutrophil degranulation;GO:0002283 neutrophil activation involved in immune response		Enzymes/ENZYME proteins/Hydrolases	Nucleoplasm;Vesicles(Approved)				1.0	0.0	0.0	0.0	0.0	0.0	0.0	0.0	0.0	0.0	0.0	0.0	0.0	0.0	0.0	0.0	0.0	0.0	0.0	0.0
B4GALT1	2683	symbol	H. sapiens	2683	H. sapiens	B4GALT1	beta-1,4-galactosyltransferase 1	GO:0005989 lactose biosynthetic process;GO:0005988 lactose metabolic process;GO:0018146 keratan sulfate biosynthetic process		Enzymes/ENZYME proteins/Transferases	Golgi apparatus(Enhanced)	N-Acetyl-D-glucosamine (Udp-galactosyltransferase activity);6-Aminohexyl-Uridine-C1,5'-Diphosphate (Udp-galactosyltransferase activity);Di(N-Acetyl-D-Glucosamine) (Udp-galactosyltransferase activity);Galactose-uridine-5'-diphosphate (Udp-galactosyltransferase activity);Uridine-5'-Monophosphate (Udp-galactosyltransferase activity);2-(N-Morpholino)-Ethanesulfonic Acid (Udp-galactosyltransferase act…		(M5916)HALLMARK APICAL SURFACE; (M5908)HALLMARK ANDROGEN RESPONSE; (M5915)HALLMARK APICAL JUNCTION	1.0	0.0	0.0	0.0	1.0	0.0	0.0	0.0	0.0	0.0	1.0	1.0	0.0	0.0	0.0	0.0	0.0	0.0	0.0	1.0
BACE2	25825	symbol	H. sapiens	25825	H. sapiens	BACE2	beta-secretase 2	GO:0042985 negative regulation of amyloid precursor protein biosynthetic process;GO:0048143 astrocyte activation;GO:0010561 negative regulation of glycoprotein biosynthetic process		Enzymes/{ENZYME proteins/Hydrolases,Peptidases/Aspartic-type peptidases}					0.0	0.0	0.0	0.0	0.0	0.0	0.0	0.0	0.0	0.0	0.0	0.0	0.0	0.0	0.0	0.0	0.0	0.0	0.0	0.0
BACH1	571	symbol	H. sapiens	571	H. sapiens	BACH1	BTB domain and CNC homolog 1	GO:0000117 regulation of transcription involved in G2/M transition of mitotic cell cycle;GO:0061418 regulation of transcription from RNA polymerase II promoter in response to hypoxia;GO:0000083 regulation of transcription involved in G1/S transition of mitotic cell cycle		Transcription factors/Basic domains	Cytosol;Nucleus(Approved)			(M5945)HALLMARK HEME METABOLISM	0.0	0.0	0.0	0.0	0.0	0.0	0.0	0.0	0.0	0.0	0.0	0.0	0.0	0.0	0.0	0.0	0.0	0.0	0.0	0.0
BAIAP2L1	55971	symbol	H. sapiens	55971	H. sapiens	BAIAP2L1	BAR/IMD domain containing adaptor protein 2 like 1	GO:0046626 regulation of insulin receptor signaling pathway;GO:2000251 positive regulation of actin cytoskeleton reorganization;GO:0051764 actin crosslink formation			Cytosol;Plasma membrane(Enhanced)				0.0	0.0	0.0	0.0	0.0	0.0	0.0	1.0	0.0	0.0	0.0	0.0	0.0	0.0	0.0	0.0	0.0	0.0	0.0	0.0
BATF	10538	symbol	H. sapiens	10538	H. sapiens	BATF	basic leucine zipper ATF-like transcription factor	GO:0072540 T-helper 17 cell lineage commitment;GO:0002295 T-helper cell lineage commitment;GO:0045064 T-helper 2 cell differentiation		Transcription factors/Basic domains	Nucleoplasm(Enhanced)			(M5947)HALLMARK IL2 STAT5 SIGNALING; (M5907)HALLMARK ESTROGEN RESPONSE LATE	1.0	1.0	1.0	0.0	0.0	1.0	0.0	0.0	0.0	1.0	0.0	0.0	0.0	0.0	0.0	0.0	0.0	0.0	1.0	0.0
BCL2A1	597	symbol	H. sapiens	597	H. sapiens	BCL2A1	BCL2 related protein A1	GO:0021987 cerebral cortex development;GO:0097192 extrinsic apoptotic signaling pathway in absence of ligand;GO:0021543 pallium development					(M10)PID BCR 5PATHWAY; (M145)PID P53 DOWNSTREAM PATHWAY	(M5890)HALLMARK TNFA SIGNALING VIA NFKB	0.0	0.0	0.0	0.0	0.0	0.0	0.0	0.0	0.0	0.0	0.0	0.0	0.0	0.0	0.0	0.0	0.0	0.0	0.0	0.0
BCL3	602	symbol	H. sapiens	602	H. sapiens	BCL3	BCL3 transcription coactivator	GO:0045064 T-helper 2 cell differentiation;GO:0002315 marginal zone B cell differentiation;GO:0045082 positive regulation of interleukin-10 biosynthetic process		Transcription factors/Immunoglobulin fold	Nucleoplasm(Supported)Midbody;Vesicles(Approved)		(M26)PID NFKAPPAB ATYPICAL PATHWAY	(M5950)HALLMARK ALLOGRAFT REJECTION; (M5890)HALLMARK TNFA SIGNALING VIA NFKB; (M5901)HALLMARK G2M CHECKPOINT	1.0	0.0	1.0	1.0	0.0	1.0	0.0	1.0	0.0	1.0	0.0	1.0	0.0	0.0	0.0	0.0	0.0	1.0	0.0	0.0
BDKRB1	623	symbol	H. sapiens	623	H. sapiens	BDKRB1	bradykinin receptor B1	GO:0051281 positive regulation of release of sequestered calcium ion into cytosol;GO:0051279 regulation of release of sequestered calcium ion into cytosol;GO:0010524 positive regulation of calcium ion transport into cytosol		G-protein coupled receptors/GPCRs excl olfactory receptors				(M5932)HALLMARK INFLAMMATORY RESPONSE	0.0	0.0	0.0	0.0	1.0	0.0	0.0	1.0	0.0	0.0	0.0	0.0	0.0	0.0	0.0	0.0	0.0	0.0	0.0	0.0
BDKRB2	624	symbol	H. sapiens	624	H. sapiens	BDKRB2	bradykinin receptor B2	GO:1902239 negative regulation of intrinsic apoptotic signaling pathway in response to osmotic stress by p53 class mediator;GO:1902238 regulation of intrinsic apoptotic signaling pathway in response to osmotic stress by p53 class mediator;GO:1990127 intrinsic apoptotic signaling pathway in response to osmotic stress by p53 class mediator		G-protein coupled receptors/GPCRs excl olfactory receptors		Anatibant (Type 1 angiotensin receptor binding);Icatibant (Type 1 angiotensin receptor binding)	(M236)PID DELTA NP63 PATHWAY; (M145)PID P53 DOWNSTREAM PATHWAY	(M5909)HALLMARK MYOGENESIS	0.0	0.0	0.0	0.0	0.0	0.0	0.0	0.0	0.0	0.0	0.0	0.0	0.0	0.0	0.0	0.0	0.0	0.0	0.0	0.0
BHLHE40	8553	symbol	H. sapiens	8553	H. sapiens	BHLHE40	basic helix-loop-helix family member e40	GO:0043153 entrainment of circadian clock by photoperiod;GO:0009649 entrainment of circadian clock;GO:0009648 photoperiodism		Transcription factors/Basic domains	Nuclear bodies(Supported)		(M95)PID CIRCADIAN PATHWAY; (M44)PID HIF2PATHWAY; (M255)PID HIF1 TFPATHWAY	(M5942)HALLMARK UV RESPONSE DN; (M5947)HALLMARK IL2 STAT5 SIGNALING; (M5891)HALLMARK HYPOXIA	0.0	0.0	0.0	0.0	0.0	0.0	0.0	0.0	0.0	0.0	0.0	0.0	0.0	0.0	0.0	0.0	0.0	0.0	0.0	0.0
BICC1	80114	symbol	H. sapiens	80114	H. sapiens	BICC1	BicC family RNA binding protein 1	GO:0090090 negative regulation of canonical Wnt signaling pathway;GO:0030178 negative regulation of Wnt signaling pathway;GO:0007368 determination of left/right symmetry			Nucleoplasm(Approved)				0.0	0.0	0.0	0.0	0.0	0.0	0.0	0.0	0.0	0.0	0.0	0.0	0.0	0.0	0.0	0.0	0.0	0.0	0.0	0.0
BIN2	51411	symbol	H. sapiens	51411	H. sapiens	BIN2	bridging integrator 2	GO:0097320 plasma membrane tubulation;GO:0043312 neutrophil degranulation;GO:0071800 podosome assembly							1.0	0.0	0.0	0.0	1.0	0.0	0.0	0.0	0.0	0.0	0.0	0.0	0.0	0.0	0.0	0.0	0.0	0.0	0.0	0.0
BIRC3	330	symbol	H. sapiens	330	H. sapiens	BIRC3	baculoviral IAP repeat containing 3	GO:0039535 regulation of RIG-I signaling pathway;GO:0070424 regulation of nucleotide-binding oligomerization domain containing signaling pathway;GO:0035666 TRIF-dependent toll-like receptor signaling pathway		Enzymes/ENZYME proteins/Transferases	Cytosol;Nucleoplasm(Supported)		(M7997)SA CASPASE CASCADE; (M18030)ST TUMOR NECROSIS FACTOR PATHWAY; (M45)PID CD40 PATHWAY	(M5902)HALLMARK APOPTOSIS; (M5953)HALLMARK KRAS SIGNALING UP; (M5890)HALLMARK TNFA SIGNALING VIA NFKB	0.0	1.0	0.0	1.0	0.0	1.0	1.0	0.0	1.0	0.0	0.0	0.0	1.0	1.0	0.0	0.0	0.0	1.0	0.0	0.0
BLVRB	645	symbol	H. sapiens	645	H. sapiens	BLVRB	biliverdin reductase B	GO:0042167 heme catabolic process;GO:0006787 porphyrin-containing compound catabolic process;GO:0046149 pigment catabolic process		Enzymes/ENZYME proteins/Oxidoreductases	Cytosol(Supported)Nucleoplasm;Plasma membrane(Approved)	Riboflavin (Riboflavin reductase (nadph) activity);NADH (Riboflavin reductase (nadph) activity);Biliverdine Ix Alpha (Riboflavin reductase (nadph) activity);Riboflavin Monophosphate (Riboflavin reductase (nadph) activity);2'-Monophosphoadenosine 5'-Diphosphoribose (Riboflavin reductase (nadph) activity);7,8-dimethylalloxazine (Riboflavin reductase (nadph) activity);Mesobiliverdin Iv Alpha (Ribofl…		(M5906)HALLMARK ESTROGEN RESPONSE EARLY; (M5945)HALLMARK HEME METABOLISM; (M5907)HALLMARK ESTROGEN RESPONSE LATE	0.0	0.0	0.0	0.0	0.0	0.0	0.0	0.0	0.0	0.0	0.0	0.0	0.0	0.0	0.0	0.0	0.0	0.0	0.0	0.0
BMP1	649	symbol	H. sapiens	649	H. sapiens	BMP1	bone morphogenetic protein 1	GO:0034380 high-density lipoprotein particle assembly;GO:0034377 plasma lipoprotein particle assembly;GO:0061036 positive regulation of cartilage development		Enzymes/{ENZYME proteins/Hydrolases,Peptidases/Metallopeptidases}			(M3468)NABA ECM REGULATORS; (M5885)NABA MATRISOME ASSOCIATED; (M5889)NABA MATRISOME	(M5946)HALLMARK COAGULATION; (M5915)HALLMARK APICAL JUNCTION; (M5930)HALLMARK EPITHELIAL MESENCHYMAL TRANSITION	0.0	0.0	0.0	0.0	0.0	0.0	0.0	0.0	0.0	0.0	0.0	1.0	0.0	0.0	0.0	1.0	0.0	0.0	0.0	0.0
BMP2K	55589	symbol	H. sapiens	55589	H. sapiens	BMP2K	BMP2 inducible kinase	GO:2000369 regulation of clathrin-dependent endocytosis;GO:0045747 positive regulation of Notch signaling pathway;GO:0030500 regulation of bone mineralization	Other	Enzymes/{ENZYME proteins/Transferases,Kinases}	Nuclear speckles(Supported)			(M5945)HALLMARK HEME METABOLISM	0.0	0.0	0.0	0.0	0.0	0.0	0.0	0.0	0.0	0.0	0.0	0.0	0.0	0.0	0.0	0.0	0.0	0.0	0.0	0.0
BMP8A	353500	symbol	H. sapiens	353500	H. sapiens	BMP8A	bone morphogenetic protein 8a	GO:0046676 negative regulation of insulin secretion;GO:0002024 diet induced thermogenesis;GO:0090278 negative regulation of peptide hormone secretion					(M5883)NABA SECRETED FACTORS; (M5885)NABA MATRISOME ASSOCIATED; (M5889)NABA MATRISOME		0.0	0.0	0.0	1.0	0.0	0.0	0.0	0.0	0.0	0.0	0.0	0.0	0.0	0.0	0.0	1.0	0.0	0.0	0.0	0.0
BNC2	54796	symbol	H. sapiens	54796	H. sapiens	BNC2	basonuclin 2	GO:0003416 endochondral bone growth;GO:0043586 tongue development;GO:0098868 bone growth		Transcription factors/Zinc-coordinating DNA-binding domains	Nucleoplasm(Supported)				0.0	0.0	0.0	0.0	0.0	0.0	0.0	0.0	0.0	0.0	0.0	0.0	0.0	0.0	0.0	0.0	0.0	0.0	0.0	0.0
BSND	7809	symbol	H. sapiens	7809	H. sapiens	BSND	barttin CLCNK type accessory subunit beta	GO:1902476 chloride transmembrane transport;GO:0006821 chloride transport;GO:0098661 inorganic anion transmembrane transport		Transporters/Accessory Factors Involved in Transport					0.0	0.0	0.0	0.0	0.0	0.0	0.0	0.0	0.0	0.0	0.0	0.0	0.0	0.0	0.0	0.0	0.0	0.0	0.0	0.0
BTBD11	121551	symbol	H. sapiens	121551	H. sapiens	BTBD11	BTB domain containing 11	GO:0060395 SMAD protein signal transduction;GO:0007178 transmembrane receptor protein serine/threonine kinase signaling pathway;GO:0007167 enzyme linked receptor protein signaling pathway			Nucleoplasm(Approved)				0.0	0.0	0.0	0.0	0.0	0.0	0.0	0.0	0.0	0.0	0.0	0.0	0.0	0.0	0.0	0.0	0.0	0.0	0.0	0.0
BTBD19	149478	symbol	H. sapiens	149478	H. sapiens	BTBD19	BTB domain containing 19								0.0	0.0	0.0	0.0	0.0	0.0	0.0	0.0	0.0	0.0	0.0	0.0	0.0	0.0	0.0	0.0	0.0	0.0	0.0	0.0
C10orf55	414236	symbol	H. sapiens	414236	H. sapiens	C10orf55	chromosome 10 open reading frame 55 (putative)				Nucleus(Approved)				0.0	0.0	0.0	0.0	0.0	0.0	0.0	0.0	0.0	0.0	0.0	0.0	0.0	0.0	0.0	0.0	0.0	0.0	0.0	0.0
C11orf45	219833	symbol	H. sapiens	219833	H. sapiens	C11orf45	chromosome 11 open reading frame 45				Cytosol(Approved)				0.0	0.0	0.0	0.0	0.0	0.0	0.0	0.0	0.0	0.0	0.0	0.0	0.0	0.0	0.0	0.0	0.0	0.0	0.0	0.0
C11orf88	399949	symbol	H. sapiens	399949	H. sapiens	C11orf88	chromosome 11 open reading frame 88								0.0	0.0	0.0	0.0	0.0	0.0	0.0	0.0	0.0	0.0	0.0	0.0	0.0	0.0	0.0	0.0	0.0	0.0	0.0	0.0
C15orf48	84419	symbol	H. sapiens	84419	H. sapiens	C15orf48	chromosome 15 open reading frame 48	GO:1902600 proton transmembrane transport;GO:0022900 electron transport chain;GO:0015672 monovalent inorganic cation transport							0.0	0.0	0.0	0.0	0.0	0.0	0.0	1.0	0.0	0.0	0.0	0.0	0.0	0.0	0.0	0.0	0.0	0.0	0.0	0.0
C15orf52	388115	gene_synonym	H. sapiens	388115	H. sapiens	CCDC9B	coiled-coil domain containing 9B				Cytosol;Nucleoplasm(Approved)				0.0	0.0	0.0	0.0	0.0	0.0	0.0	0.0	0.0	0.0	0.0	0.0	0.0	0.0	0.0	0.0	0.0	0.0	0.0	0.0
C15orf62	643338	symbol	H. sapiens	643338	H. sapiens	C15orf62	chromosome 15 open reading frame 62	GO:0031274 positive regulation of pseudopodium assembly;GO:0031272 regulation of pseudopodium assembly;GO:0031269 pseudopodium assembly							0.0	0.0	0.0	0.0	0.0	0.0	0.0	0.0	0.0	0.0	0.0	0.0	0.0	0.0	0.0	0.0	0.0	0.0	0.0	0.0
C16orf54	283897	symbol	H. sapiens	283897	H. sapiens	C16orf54	chromosome 16 open reading frame 54								0.0	0.0	0.0	0.0	0.0	0.0	0.0	0.0	0.0	0.0	0.0	0.0	0.0	0.0	0.0	0.0	0.0	0.0	0.0	0.0
C19orf35	374872	gene_synonym	H. sapiens	374872	H. sapiens	PEAK3	PEAK family member 3	GO:0008360 regulation of cell shape;GO:0032956 regulation of actin cytoskeleton organization;GO:0022604 regulation of cell morphogenesis	Other						0.0	0.0	0.0	0.0	0.0	0.0	0.0	0.0	0.0	0.0	0.0	0.0	0.0	0.0	0.0	0.0	0.0	0.0	0.0	0.0
C1orf127	148345	symbol	H. sapiens	148345	H. sapiens	C1orf127	chromosome 1 open reading frame 127	GO:0007507 heart development;GO:0072359 circulatory system development;GO:0048513 animal organ development							0.0	0.0	0.0	0.0	0.0	0.0	0.0	0.0	0.0	0.0	0.0	0.0	0.0	0.0	0.0	0.0	0.0	0.0	0.0	0.0
C1orf162	128346	symbol	H. sapiens	128346	H. sapiens	C1orf162	chromosome 1 open reading frame 162								0.0	0.0	0.0	0.0	0.0	0.0	0.0	0.0	0.0	0.0	0.0	0.0	0.0	0.0	0.0	0.0	0.0	0.0	0.0	0.0
C1orf228	339541	gene_synonym	H. sapiens	339541	H. sapiens	ARMH1	armadillo like helical domain containing 1				Cytosol(Uncertain)				0.0	0.0	0.0	0.0	0.0	0.0	0.0	0.0	0.0	0.0	0.0	0.0	0.0	0.0	0.0	0.0	0.0	0.0	0.0	0.0
C1QA	712	symbol	H. sapiens	712	H. sapiens	C1QA	complement C1q A chain	GO:0048143 astrocyte activation;GO:0150064 vertebrate eye-specific patterning;GO:0150062 complement-mediated synapse pruning			Cytosol;Golgi apparatus(Uncertain)	Cetuximab;Etanercept;Adalimumab;Abciximab;Gemtuzumab ozogamicin;Trastuzumab;Rituximab;Basiliximab;Muromonab;Ibritumomab tiuxetan;Tositumomab;Alemtuzumab;Alefacept;Efalizumab;Natalizumab;Palivizumab;Daclizumab;Bevacizumab	(M5880)NABA ECM AFFILIATED; (M5885)NABA MATRISOME ASSOCIATED; (M5889)NABA MATRISOME	(M5946)HALLMARK COAGULATION; (M5921)HALLMARK COMPLEMENT	1.0	0.0	0.0	0.0	0.0	1.0	1.0	0.0	0.0	0.0	0.0	0.0	1.0	1.0	0.0	1.0	0.0	0.0	0.0	0.0
C1QB	713	symbol	H. sapiens	713	H. sapiens	C1QB	complement C1q B chain	GO:0006958 complement activation, classical pathway;GO:0030449 regulation of complement activation;GO:0098883 synapse pruning				Cetuximab;Etanercept;Adalimumab;Abciximab;Gemtuzumab ozogamicin;Trastuzumab;Rituximab;Basiliximab;Muromonab;Ibritumomab tiuxetan;Tositumomab;Alemtuzumab;Alefacept;Efalizumab;Natalizumab;Palivizumab;Daclizumab;Bevacizumab	(M5880)NABA ECM AFFILIATED; (M5885)NABA MATRISOME ASSOCIATED; (M5889)NABA MATRISOME		0.0	0.0	0.0	0.0	0.0	1.0	1.0	0.0	0.0	0.0	0.0	0.0	1.0	1.0	0.0	1.0	0.0	0.0	0.0	0.0
C1QC	714	symbol	H. sapiens	714	H. sapiens	C1QC	complement C1q C chain	GO:0045650 negative regulation of macrophage differentiation;GO:0030853 negative regulation of granulocyte differentiation;GO:0030852 regulation of granulocyte differentiation			Vesicles(Uncertain)	Cetuximab;Etanercept;Adalimumab;Abciximab;Gemtuzumab ozogamicin;Trastuzumab;Rituximab;Basiliximab;Muromonab;Ibritumomab tiuxetan;Tositumomab;Alemtuzumab;Alefacept;Efalizumab;Natalizumab;Palivizumab;Daclizumab;Bevacizumab	(M5880)NABA ECM AFFILIATED; (M5885)NABA MATRISOME ASSOCIATED; (M5889)NABA MATRISOME	(M5921)HALLMARK COMPLEMENT	0.0	0.0	1.0	0.0	0.0	1.0	1.0	0.0	0.0	0.0	1.0	0.0	1.0	1.0	0.0	1.0	0.0	0.0	1.0	0.0
C1R	715	symbol	H. sapiens	715	H. sapiens	C1R	complement C1r	GO:0006958 complement activation, classical pathway;GO:0030449 regulation of complement activation;GO:0002455 humoral immune response mediated by circulating immunoglobulin		Enzymes/{ENZYME proteins/Hydrolases,Peptidases/Serine-type peptidases}	Cytosol;Nucleoplasm(Uncertain)	Cetuximab (Serine-type peptidase activity);Etanercept (Serine-type peptidase activity);Adalimumab (Serine-type peptidase activity);Abciximab (Serine-type peptidase activity);Gemtuzumab ozogamicin (Serine-type peptidase activity);Trastuzumab (Serine-type peptidase activity);Rituximab (Serine-type peptidase activity);Basiliximab (Serine-type peptidase activity);Muromonab (Serine-type peptidase acti…		(M5946)HALLMARK COAGULATION; (M5921)HALLMARK COMPLEMENT; (M5913)HALLMARK INTERFERON GAMMA RESPONSE	0.0	0.0	0.0	0.0	0.0	1.0	1.0	0.0	0.0	0.0	0.0	0.0	1.0	1.0	0.0	0.0	0.0	0.0	0.0	0.0
C1RL	51279	symbol	H. sapiens	51279	H. sapiens	C1RL	complement C1r subcomponent like	GO:0006958 complement activation, classical pathway;GO:0002455 humoral immune response mediated by circulating immunoglobulin;GO:0031638 zymogen activation		Enzymes/Peptidases/Serine-type peptidases	Cytosol;Microtubules(Approved)				0.0	0.0	0.0	0.0	0.0	1.0	1.0	0.0	0.0	0.0	0.0	0.0	0.0	0.0	0.0	0.0	0.0	0.0	0.0	0.0
C1S	716	symbol	H. sapiens	716	H. sapiens	C1S	complement C1s	GO:0006958 complement activation, classical pathway;GO:0030449 regulation of complement activation;GO:0002455 humoral immune response mediated by circulating immunoglobulin		Enzymes/{ENZYME proteins/Hydrolases,Peptidases/Serine-type peptidases}	Cytosol;Nucleus(Approved)	Cetuximab (Serine-type endopeptidase activity);Etanercept (Serine-type endopeptidase activity);Adalimumab (Serine-type endopeptidase activity);Abciximab (Serine-type endopeptidase activity);Gemtuzumab ozogamicin (Serine-type endopeptidase activity);Trastuzumab (Serine-type endopeptidase activity);Rituximab (Serine-type endopeptidase activity);Basiliximab (Serine-type endopeptidase activity);Murom…		(M5911)HALLMARK INTERFERON ALPHA RESPONSE; (M5946)HALLMARK COAGULATION; (M5921)HALLMARK COMPLEMENT	0.0	0.0	0.0	0.0	0.0	1.0	1.0	0.0	0.0	0.0	0.0	0.0	1.0	1.0	0.0	0.0	0.0	0.0	0.0	0.0
C2	717	symbol	H. sapiens	717	H. sapiens	C2	complement C2	GO:2000427 positive regulation of apoptotic cell clearance;GO:2000425 regulation of apoptotic cell clearance;GO:0006958 complement activation, classical pathway		Enzymes/{ENZYME proteins/Hydrolases,Peptidases/Serine-type peptidases}				(M5946)HALLMARK COAGULATION; (M5921)HALLMARK COMPLEMENT; (M5950)HALLMARK ALLOGRAFT REJECTION	0.0	0.0	0.0	0.0	0.0	1.0	1.0	0.0	0.0	0.0	0.0	0.0	1.0	1.0	0.0	0.0	0.0	0.0	0.0	0.0
C20orf141	128653	symbol	H. sapiens	128653	H. sapiens	C20orf141	chromosome 20 open reading frame 141								0.0	0.0	0.0	0.0	0.0	0.0	0.0	0.0	0.0	0.0	0.0	0.0	0.0	0.0	0.0	0.0	0.0	0.0	0.0	0.0
C22orf15	150248	symbol	H. sapiens	150248	H. sapiens	C22orf15	chromosome 22 open reading frame 15								0.0	0.0	0.0	0.0	0.0	0.0	0.0	0.0	0.0	0.0	0.0	0.0	0.0	0.0	0.0	0.0	0.0	0.0	0.0	0.0
C2CD2	25966	symbol	H. sapiens	25966	H. sapiens	C2CD2	C2 calcium dependent domain containing 2				Nucleoplasm(Approved)				0.0	0.0	0.0	0.0	0.0	0.0	0.0	0.0	0.0	0.0	0.0	0.0	0.0	0.0	0.0	0.0	0.0	0.0	0.0	0.0
C2orf66	401027	symbol	H. sapiens	401027	H. sapiens	C2orf66	chromosome 2 open reading frame 66								0.0	0.0	0.0	0.0	0.0	0.0	0.0	0.0	0.0	0.0	0.0	0.0	0.0	0.0	0.0	0.0	0.0	0.0	0.0	0.0
C3	718	symbol	H. sapiens	718	H. sapiens	C3	complement C3	GO:0001798 positive regulation of type IIa hypersensitivity;GO:0001970 positive regulation of activation of membrane attack complex;GO:0002894 positive regulation of type II hypersensitivity				Immune Globulin Human (Receptor binding);S-Hydroxycysteine (Receptor binding)	(M119)PID ERB GENOMIC PATHWAY; (M169)PID INTEGRIN2 PATHWAY; (M200)PID ERA GENOMIC PATHWAY	(M5946)HALLMARK COAGULATION; (M5905)HALLMARK ADIPOGENESIS; (M5921)HALLMARK COMPLEMENT	1.0	0.0	0.0	1.0	0.0	1.0	1.0	1.0	1.0	0.0	0.0	0.0	1.0	1.0	1.0	0.0	0.0	0.0	0.0	0.0
C3AR1	719	symbol	H. sapiens	719	H. sapiens	C3AR1	complement C3a receptor 1	GO:0090023 positive regulation of neutrophil chemotaxis;GO:0010759 positive regulation of macrophage chemotaxis;GO:0071624 positive regulation of granulocyte chemotaxis		G-protein coupled receptors/{Chemokines and chemotactic factors receptors,GPCRs excl olfactory receptors}				(M5932)HALLMARK INFLAMMATORY RESPONSE; (M5953)HALLMARK KRAS SIGNALING UP	1.0	0.0	0.0	1.0	1.0	1.0	1.0	0.0	0.0	0.0	0.0	0.0	1.0	1.0	0.0	0.0	0.0	0.0	0.0	0.0
C3orf52	79669	symbol	H. sapiens	79669	H. sapiens	C3orf52	chromosome 3 open reading frame 52								0.0	0.0	0.0	0.0	0.0	0.0	0.0	0.0	0.0	0.0	0.0	0.0	0.0	0.0	0.0	0.0	0.0	0.0	0.0	0.0
C3orf58	205428	gene_synonym	H. sapiens	205428	H. sapiens	DIPK2A	divergent protein kinase domain 2A	GO:0034392 negative regulation of smooth muscle cell apoptotic process;GO:0034391 regulation of smooth muscle cell apoptotic process;GO:0060038 cardiac muscle cell proliferation							0.0	0.0	0.0	0.0	0.0	0.0	0.0	0.0	0.0	0.0	0.0	0.0	0.0	0.0	0.0	0.0	0.0	0.0	0.0	0.0
C4BPB	725	symbol	H. sapiens	725	H. sapiens	C4BPB	complement component 4 binding protein beta	GO:0045959 negative regulation of complement activation, classical pathway;GO:0030450 regulation of complement activation, classical pathway;GO:0002924 negative regulation of humoral immune response mediated by circulating immunoglobulin					(M285)PID HNF3A PATHWAY	(M5941)HALLMARK UV RESPONSE UP; (M5921)HALLMARK COMPLEMENT	0.0	0.0	0.0	0.0	0.0	1.0	1.0	1.0	0.0	0.0	1.0	0.0	0.0	1.0	0.0	0.0	0.0	0.0	0.0	1.0
C5AR1	728	symbol	H. sapiens	728	H. sapiens	C5AR1	complement C5a receptor 1	GO:0038178 complement component C5a signaling pathway;GO:0090023 positive regulation of neutrophil chemotaxis;GO:0010759 positive regulation of macrophage chemotaxis		CD markers;G-protein coupled receptors/{Chemokines and chemotactic factors receptors,GPCRs excl olfactory receptors}				(M5932)HALLMARK INFLAMMATORY RESPONSE	1.0	0.0	0.0	1.0	1.0	1.0	1.0	1.0	0.0	0.0	0.0	0.0	1.0	1.0	0.0	0.0	0.0	0.0	0.0	0.0
C5AR2	27202	symbol	H. sapiens	27202	H. sapiens	C5AR2	complement component 5a receptor 2	GO:0090024 negative regulation of neutrophil chemotaxis;GO:0038178 complement component C5a signaling pathway;GO:0071623 negative regulation of granulocyte chemotaxis		G-protein coupled receptors/{Chemokines and chemotactic factors receptors,GPCRs excl olfactory receptors}					0.0	0.0	0.0	1.0	1.0	1.0	1.0	0.0	0.0	0.0	1.0	0.0	0.0	1.0	0.0	0.0	0.0	0.0	0.0	0.0
C5orf58	133874	symbol	H. sapiens	133874	H. sapiens	C5orf58	chromosome 5 open reading frame 58								0.0	0.0	0.0	0.0	0.0	0.0	0.0	0.0	0.0	0.0	0.0	0.0	0.0	0.0	0.0	0.0	0.0	0.0	0.0	0.0
C6orf141	135398	symbol	H. sapiens	135398	H. sapiens	C6orf141	chromosome 6 open reading frame 141	GO:0001835 blastocyst hatching;GO:0035188 hatching;GO:0001824 blastocyst development			Nuclear membrane(Approved)				0.0	0.0	0.0	0.0	0.0	0.0	0.0	0.0	0.0	0.0	0.0	0.0	0.0	0.0	0.0	0.0	0.0	0.0	0.0	0.0
C8orf4	56892	gene_synonym	H. sapiens	56892	H. sapiens	TCIM	transcriptional and immune response regulator	GO:1900020 positive regulation of protein kinase C activity;GO:0002264 endothelial cell activation involved in immune response;GO:1900019 regulation of protein kinase C activity			Cytosol;Nucleoplasm;Plasma membrane(Approved)				1.0	0.0	1.0	0.0	0.0	0.0	0.0	0.0	0.0	0.0	0.0	0.0	0.0	0.0	0.0	0.0	0.0	0.0	0.0	0.0
C9orf66	157983	gene_synonym	H. sapiens	157983	H. sapiens	DOCK8-AS1	DOCK8 antisense RNA 1								0.0	0.0	0.0	0.0	0.0	0.0	0.0	0.0	0.0	0.0	0.0	0.0	0.0	0.0	0.0	0.0	0.0	0.0	0.0	0.0
CA12	771	symbol	H. sapiens	771	H. sapiens	CA12	carbonic anhydrase 12	GO:0055064 chloride ion homeostasis;GO:0055083 monovalent inorganic anion homeostasis;GO:0015701 bicarbonate transport		Enzymes/ENZYME proteins/Lyases	Nucleus;Vesicles(Approved)	Benzthiazide (Zinc ion binding);Hydroflumethiazide (Zinc ion binding);Zonisamide (Zinc ion binding);Hydrochlorothiazide (Zinc ion binding);Ellagic Acid (Zinc ion binding)		(M5906)HALLMARK ESTROGEN RESPONSE EARLY; (M5891)HALLMARK HYPOXIA; (M5907)HALLMARK ESTROGEN RESPONSE LATE	0.0	0.0	0.0	0.0	0.0	0.0	0.0	0.0	0.0	0.0	0.0	0.0	0.0	0.0	0.0	0.0	0.0	0.0	0.0	0.0
CABP4	57010	symbol	H. sapiens	57010	H. sapiens	CABP4	calcium binding protein 4	GO:0046549 retinal cone cell development;GO:0060040 retinal bipolar neuron differentiation;GO:0042670 retinal cone cell differentiation							0.0	0.0	0.0	0.0	0.0	0.0	0.0	0.0	0.0	0.0	0.0	0.0	0.0	0.0	0.0	0.0	0.0	0.0	0.0	0.0
CACNA2D4	93589	symbol	H. sapiens	93589	H. sapiens	CACNA2D4	calcium voltage-gated channel auxiliary subunit alpha2delta 4	GO:0050908 detection of light stimulus involved in visual perception;GO:0050962 detection of light stimulus involved in sensory perception;GO:0061337 cardiac conduction							0.0	0.0	0.0	0.0	0.0	0.0	0.0	0.0	0.0	0.0	0.0	0.0	0.0	0.0	0.0	0.0	0.0	0.0	0.0	0.0
CALHM2	51063	symbol	H. sapiens	51063	H. sapiens	CALHM2	calcium homeostasis modulator family member 2	GO:0043065 positive regulation of apoptotic process;GO:0043068 positive regulation of programmed cell death;GO:0010942 positive regulation of cell death		Transporters/Transporter channels and pores	Cytosol;Mitochondria;Nucleoplasm(Approved)				0.0	0.0	0.0	0.0	0.0	0.0	0.0	0.0	0.0	0.0	0.0	0.0	0.0	0.0	0.0	0.0	0.0	0.0	0.0	0.0
CALML4	91860	symbol	H. sapiens	91860	H. sapiens	CALML4	calmodulin like 4	GO:0019722 calcium-mediated signaling;GO:0019932 second-messenger-mediated signaling;GO:0000226 microtubule cytoskeleton organization		RAS pathway related proteins	Cytosol;Golgi apparatus;Nucleoplasm(Approved)				0.0	0.0	0.0	0.0	0.0	0.0	0.0	0.0	0.0	0.0	0.0	0.0	1.0	0.0	0.0	0.0	1.0	0.0	0.0	0.0
CALML6	163688	symbol	H. sapiens	163688	H. sapiens	CALML6	calmodulin like 6	GO:0019722 calcium-mediated signaling;GO:0019932 second-messenger-mediated signaling;GO:0000226 microtubule cytoskeleton organization		RAS pathway related proteins					0.0	0.0	0.0	0.0	0.0	0.0	0.0	0.0	0.0	0.0	0.0	0.0	1.0	0.0	0.0	0.0	1.0	0.0	0.0	0.0
CAMP	820	symbol	H. sapiens	820	H. sapiens	CAMP	cathelicidin antimicrobial peptide	GO:0051873 killing by host of symbiont cells;GO:0051852 disruption by host of symbiont cells;GO:0051883 killing of cells in other organism involved in symbiotic interaction				Selenocysteine	(M599)ST PAC1 RECEPTOR PATHWAY; (M14775)ST G ALPHA S PATHWAY; (M2701)ST MYOCYTE AD PATHWAY		1.0	0.0	0.0	0.0	0.0	0.0	0.0	1.0	0.0	0.0	0.0	0.0	1.0	0.0	0.0	0.0	0.0	0.0	0.0	0.0
CAPN11	11131	symbol	H. sapiens	11131	H. sapiens	CAPN11	calpain 11	GO:0006508 proteolysis;GO:0019538 protein metabolic process;GO:1901564 organonitrogen compound metabolic process		Enzymes/Peptidases/Cysteine-type peptidases					0.0	0.0	0.0	0.0	0.0	0.0	0.0	0.0	0.0	0.0	0.0	1.0	0.0	0.0	0.0	0.0	0.0	0.0	0.0	0.0
CAPN12	147968	symbol	H. sapiens	147968	H. sapiens	CAPN12	calpain 12	GO:0006508 proteolysis;GO:0019538 protein metabolic process;GO:1901564 organonitrogen compound metabolic process		Enzymes/Peptidases/Cysteine-type peptidases	Focal adhesion sites;Nucleoplasm(Approved)				0.0	0.0	0.0	0.0	0.0	0.0	0.0	0.0	0.0	0.0	0.0	1.0	0.0	0.0	0.0	0.0	0.0	0.0	0.0	0.0
CAPN2	824	symbol	H. sapiens	824	H. sapiens	CAPN2	calpain 2	GO:2001247 positive regulation of phosphatidylcholine biosynthetic process;GO:2001245 regulation of phosphatidylcholine biosynthetic process;GO:0010666 positive regulation of cardiac muscle cell apoptotic process		Enzymes/{ENZYME proteins/Hydrolases,Peptidases/Cysteine-type peptidases}	Cytosol(Supported)		(M281)PID FAK PATHWAY; (M164)PID ERBB1 DOWNSTREAM PATHWAY	(M5946)HALLMARK COAGULATION	0.0	0.0	0.0	1.0	0.0	0.0	0.0	1.0	0.0	0.0	0.0	1.0	0.0	0.0	0.0	0.0	0.0	0.0	0.0	0.0
CARD11	84433	symbol	H. sapiens	84433	H. sapiens	CARD11	caspase recruitment domain family member 11	GO:0046710 GDP metabolic process;GO:0045061 thymic T cell selection;GO:0046037 GMP metabolic process					(M88)PID CD8 TCR PATHWAY; (M10)PID BCR 5PATHWAY; (M34)PID TCR PATHWAY		0.0	0.0	1.0	1.0	0.0	1.0	1.0	0.0	1.0	0.0	0.0	0.0	1.0	0.0	1.0	0.0	0.0	0.0	0.0	0.0
CARD16	114769	symbol	H. sapiens	114769	H. sapiens	CARD16	caspase recruitment domain family member 16	GO:0050713 negative regulation of interleukin-1 beta secretion;GO:0031665 negative regulation of lipopolysaccharide-mediated signaling pathway;GO:0050711 negative regulation of interleukin-1 secretion			Mitochondria(Uncertain)				0.0	1.0	0.0	1.0	0.0	0.0	0.0	1.0	0.0	0.0	0.0	0.0	0.0	0.0	0.0	0.0	0.0	0.0	0.0	0.0
CARD6	84674	symbol	H. sapiens	84674	H. sapiens	CARD6	caspase recruitment domain family member 6	GO:0042981 regulation of apoptotic process;GO:0043067 regulation of programmed cell death;GO:0006915 apoptotic process			Cytosol;Focal adhesion sites(Approved)				0.0	0.0	0.0	0.0	0.0	0.0	0.0	0.0	0.0	0.0	0.0	0.0	0.0	0.0	0.0	0.0	0.0	0.0	0.0	0.0
CARD9	64170	symbol	H. sapiens	64170	H. sapiens	CARD9	caspase recruitment domain family member 9	GO:0002223 stimulatory C-type lectin receptor signaling pathway;GO:0002220 innate immune response activating cell surface receptor signaling pathway;GO:0045076 regulation of interleukin-2 biosynthetic process							0.0	0.0	0.0	1.0	0.0	0.0	1.0	1.0	1.0	0.0	0.0	0.0	1.0	0.0	0.0	0.0	0.0	0.0	0.0	0.0
CASP1	834	symbol	H. sapiens	834	H. sapiens	CASP1	caspase 1	GO:0050718 positive regulation of interleukin-1 beta secretion;GO:1903265 positive regulation of tumor necrosis factor-mediated signaling pathway;GO:0050716 positive regulation of interleukin-1 secretion		Enzymes/{ENZYME proteins/Hydrolases,Peptidases/Cysteine-type peptidases}	Cytosol(Supported)Nucleoplasm(Approved)	Minocycline (Endopeptidase activity);Pralnacasan (Endopeptidase activity);LAX-101 (Endopeptidase activity);IDN-6556 (Endopeptidase activity);VX-765 (Endopeptidase activity);1-METHYL-3-TRIFLUOROMETHYL-1H-THIENO[2,3-C]PYRAZOLE-5-CARBOXYLIC ACID (2-MERCAPTO-ETHYL)-AMIDE (Endopeptidase activity);3-[2-(2-BENZYLOXYCARBONYLAMINO-3-METHYL-BUTYRYLAMINO)-PROPIONYLAMINO]-4-OXO-PENTANOIC ACID (Endopeptidase …	(M267)PID ANTHRAX PATHWAY; (M110)PID IL1 PATHWAY; (M161)PID IFNG PATHWAY	(M5911)HALLMARK INTERFERON ALPHA RESPONSE; (M5902)HALLMARK APOPTOSIS; (M5913)HALLMARK INTERFERON GAMMA RESPONSE	0.0	1.0	0.0	1.0	0.0	0.0	0.0	1.0	0.0	0.0	0.0	0.0	1.0	1.0	0.0	0.0	0.0	0.0	0.0	0.0
CASP10	843	symbol	H. sapiens	843	H. sapiens	CASP10	caspase 10	GO:0006919 activation of cysteine-type endopeptidase activity involved in apoptotic process;GO:0043280 positive regulation of cysteine-type endopeptidase activity involved in apoptotic process;GO:2001056 positive regulation of cysteine-type endopeptidase activity		Enzymes/{ENZYME proteins/Hydrolases,Peptidases/Cysteine-type peptidases}	Golgi apparatus;Vesicles(Approved)		(M7997)SA CASPASE CASCADE; (M79)PID TRAIL PATHWAY; (M94)PID FAS PATHWAY	(M5921)HALLMARK COMPLEMENT	0.0	0.0	0.0	0.0	0.0	0.0	0.0	0.0	0.0	0.0	0.0	0.0	1.0	0.0	0.0	0.0	0.0	1.0	0.0	0.0
CASP16	197350	gene_synonym	H. sapiens	197350	H. sapiens	CASP16P	caspase 16, pseudogene								0.0	0.0	0.0	0.0	0.0	0.0	0.0	0.0	0.0	0.0	0.0	0.0	0.0	0.0	0.0	0.0	0.0	0.0	0.0	0.0
CASP4	837	symbol	H. sapiens	837	H. sapiens	CASP4	caspase 4	GO:1903265 positive regulation of tumor necrosis factor-mediated signaling pathway;GO:0006919 activation of cysteine-type endopeptidase activity involved in apoptotic process;GO:0010803 regulation of tumor necrosis factor-mediated signaling pathway		Enzymes/{ENZYME proteins/Hydrolases,Peptidases/Cysteine-type peptidases}	Cytosol;Plasma membrane(Approved)		(M220)PID CASPASE PATHWAY	(M5902)HALLMARK APOPTOSIS; (M5921)HALLMARK COMPLEMENT; (M5913)HALLMARK INTERFERON GAMMA RESPONSE	0.0	1.0	0.0	0.0	0.0	0.0	0.0	0.0	0.0	0.0	0.0	0.0	0.0	1.0	0.0	0.0	0.0	0.0	0.0	0.0
CASP5	838	symbol	H. sapiens	838	H. sapiens	CASP5	caspase 5	GO:0006919 activation of cysteine-type endopeptidase activity involved in apoptotic process;GO:0021762 substantia nigra development;GO:0043280 positive regulation of cysteine-type endopeptidase activity involved in apoptotic process		Enzymes/{ENZYME proteins/Hydrolases,Peptidases/Cysteine-type peptidases}				(M5921)HALLMARK COMPLEMENT	0.0	0.0	0.0	0.0	0.0	0.0	0.0	0.0	0.0	0.0	0.0	0.0	0.0	1.0	0.0	0.0	0.0	0.0	0.0	0.0
CASP8	841	symbol	H. sapiens	841	H. sapiens	CASP8	caspase 8	GO:0039650 suppression by virus of host cysteine-type endopeptidase activity involved in apoptotic process;GO:0039513 suppression by virus of host catalytic activity;GO:0039516 modulation by virus of host catalytic activity		Enzymes/{ENZYME proteins/Hydrolases,Peptidases/Cysteine-type peptidases}	Cytosol(Enhanced)Nucleoplasm(Approved)		(M5060)SA FAS SIGNALING; (M7997)SA CASPASE CASCADE; (M79)PID TRAIL PATHWAY	(M5911)HALLMARK INTERFERON ALPHA RESPONSE; (M5902)HALLMARK APOPTOSIS; (M5913)HALLMARK INTERFERON GAMMA RESPONSE	0.0	1.0	1.0	1.0	0.0	0.0	1.0	1.0	1.0	0.0	0.0	0.0	1.0	0.0	0.0	0.0	0.0	1.0	1.0	0.0
CASS4	57091	symbol	H. sapiens	57091	H. sapiens	CASS4	Cas scaffold protein family member 4	GO:0090527 actin filament reorganization;GO:1900026 positive regulation of substrate adhesion-dependent cell spreading;GO:0061098 positive regulation of protein tyrosine kinase activity							0.0	0.0	1.0	0.0	1.0	0.0	0.0	0.0	0.0	0.0	0.0	0.0	0.0	0.0	0.0	0.0	0.0	0.0	0.0	0.0
CAST	831	symbol	H. sapiens	831	H. sapiens	CAST	calpastatin	GO:2000675 negative regulation of type B pancreatic cell apoptotic process;GO:0097340 inhibition of cysteine-type endopeptidase activity;GO:0097341 zymogen inhibition			Cytosol;Endoplasmic reticulum(Enhanced)	Calcium (Poly(a) rna binding)		(M5945)HALLMARK HEME METABOLISM	0.0	0.0	0.0	0.0	0.0	0.0	0.0	0.0	0.0	0.0	0.0	1.0	0.0	0.0	0.0	0.0	0.0	0.0	0.0	0.0
CATIP	375307	symbol	H. sapiens	375307	H. sapiens	CATIP	ciliogenesis associated TTC17 interacting protein	GO:0030041 actin filament polymerization;GO:0008154 actin polymerization or depolymerization;GO:0051258 protein polymerization							0.0	0.0	0.0	0.0	0.0	0.0	0.0	0.0	0.0	0.0	0.0	0.0	0.0	0.0	0.0	0.0	0.0	0.0	0.0	0.0
CATSPER1	117144	symbol	H. sapiens	117144	H. sapiens	CATSPER1	cation channel sperm associated 1	GO:0060296 regulation of cilium beat frequency involved in ciliary motility;GO:0060295 regulation of cilium movement involved in cell motility;GO:1902019 regulation of cilium-dependent cell motility							0.0	0.0	0.0	0.0	0.0	0.0	0.0	0.0	0.0	0.0	0.0	0.0	0.0	0.0	0.0	0.0	0.0	0.0	0.0	0.0
CATSPERB	79820	symbol	H. sapiens	79820	H. sapiens	CATSPERB	cation channel sperm associated auxiliary subunit beta	GO:0035036 sperm-egg recognition;GO:0032570 response to progesterone;GO:0007338 single fertilization		Transporters/Transporter channels and pores	Vesicles(Uncertain)				0.0	0.0	0.0	0.0	0.0	0.0	0.0	0.0	0.0	0.0	0.0	0.0	0.0	0.0	0.0	0.0	0.0	0.0	0.0	0.0
CBLC	23624	symbol	H. sapiens	23624	H. sapiens	CBLC	Cbl proto-oncogene C	GO:0007175 negative regulation of epidermal growth factor-activated receptor activity;GO:0007176 regulation of epidermal growth factor-activated receptor activity;GO:0061099 negative regulation of protein tyrosine kinase activity		Enzymes/ENZYME proteins/Transferases	Nucleoplasm(Approved)				0.0	0.0	0.0	0.0	0.0	0.0	0.0	0.0	0.0	0.0	0.0	0.0	0.0	0.0	0.0	0.0	0.0	0.0	0.0	0.0
CCDC17	149483	symbol	H. sapiens	149483	H. sapiens	CCDC17	coiled-coil domain containing 17								0.0	0.0	0.0	0.0	0.0	0.0	0.0	0.0	0.0	0.0	0.0	0.0	0.0	0.0	0.0	0.0	0.0	0.0	0.0	0.0
CCDC170	80129	symbol	H. sapiens	80129	H. sapiens	CCDC170	coiled-coil domain containing 170				Cell Junctions;Golgi apparatus(Approved)				0.0	0.0	0.0	0.0	0.0	0.0	0.0	0.0	0.0	0.0	0.0	0.0	0.0	0.0	0.0	0.0	0.0	0.0	0.0	0.0
CCDC57	284001	symbol	H. sapiens	284001	H. sapiens	CCDC57	coiled-coil domain containing 57				Cytosol;Microtubule organizing center;Microtubules(Approved)				0.0	0.0	0.0	0.0	0.0	0.0	0.0	0.0	0.0	0.0	0.0	0.0	0.0	0.0	0.0	0.0	0.0	0.0	0.0	0.0
CCDC88B	283234	symbol	H. sapiens	283234	H. sapiens	CCDC88B	coiled-coil domain containing 88B	GO:0042102 positive regulation of T cell proliferation;GO:0042832 defense response to protozoan;GO:0050671 positive regulation of lymphocyte proliferation			Centrosome;Cytosol;Nucleoplasm(Approved)				0.0	0.0	1.0	1.0	0.0	0.0	0.0	0.0	0.0	0.0	0.0	0.0	0.0	0.0	0.0	0.0	0.0	0.0	0.0	0.0
CCL13	6357	symbol	H. sapiens	6357	H. sapiens	CCL13	C-C motif chemokine ligand 13	GO:0048245 eosinophil chemotaxis;GO:0072677 eosinophil migration;GO:0030593 neutrophil chemotaxis					(M19043)ST ADRENERGIC; (M5883)NABA SECRETED FACTORS; (M5885)NABA MATRISOME ASSOCIATED	(M5950)HALLMARK ALLOGRAFT REJECTION	0.0	1.0	0.0	0.0	1.0	0.0	0.0	0.0	0.0	0.0	0.0	0.0	0.0	0.0	0.0	1.0	0.0	0.0	0.0	0.0
CCL2	6347	symbol	H. sapiens	6347	H. sapiens	CCL2	C-C motif chemokine ligand 2	GO:2000502 negative regulation of natural killer cell chemotaxis;GO:1901624 negative regulation of lymphocyte chemotaxis;GO:0035684 helper T cell extravasation			Golgi apparatus;Vesicles(Approved)	Mimosine;Danazol	(M65)PID FRA PATHWAY; (M22)PID GMCSF PATHWAY; (M196)PID IL23 PATHWAY	(M5922)HALLMARK UNFOLDED PROTEIN RESPONSE; (M5932)HALLMARK INFLAMMATORY RESPONSE; (M5913)HALLMARK INTERFERON GAMMA RESPONSE	0.0	1.0	1.0	0.0	1.0	0.0	0.0	1.0	0.0	0.0	1.0	0.0	1.0	0.0	0.0	1.0	1.0	1.0	0.0	0.0
CCL20	6364	symbol	H. sapiens	6364	H. sapiens	CCL20	C-C motif chemokine ligand 20	GO:0072679 thymocyte migration;GO:2000406 positive regulation of T cell migration;GO:2000403 positive regulation of lymphocyte migration					(M5883)NABA SECRETED FACTORS; (M5885)NABA MATRISOME ASSOCIATED; (M5889)NABA MATRISOME	(M5932)HALLMARK INFLAMMATORY RESPONSE; (M5953)HALLMARK KRAS SIGNALING UP; (M5890)HALLMARK TNFA SIGNALING VIA NFKB	0.0	1.0	0.0	0.0	1.0	0.0	0.0	1.0	0.0	0.0	0.0	0.0	1.0	0.0	0.0	1.0	0.0	1.0	0.0	0.0
CCL26	10344	symbol	H. sapiens	10344	H. sapiens	CCL26	C-C motif chemokine ligand 26	GO:0010818 T cell chemotaxis;GO:0030593 neutrophil chemotaxis;GO:0030838 positive regulation of actin filament polymerization					(M28)PID IL4 2PATHWAY; (M5883)NABA SECRETED FACTORS; (M5885)NABA MATRISOME ASSOCIATED		0.0	1.0	0.0	0.0	1.0	0.0	0.0	0.0	0.0	0.0	0.0	0.0	0.0	1.0	0.0	1.0	0.0	0.0	0.0	0.0
CCL5	6352	symbol	H. sapiens	6352	H. sapiens	CCL5	C-C motif chemokine ligand 5	GO:0010536 positive regulation of activation of Janus kinase activity;GO:2000503 positive regulation of natural killer cell chemotaxis;GO:0043922 negative regulation by host of viral transcription				Heparin Disaccharide I-S (Receptor signaling protein tyrosine kinase activator activity);Heparin Disaccharide Iii-S (Receptor signaling protein tyrosine kinase activator activity)	(M165)PID SYNDECAN 4 PATHWAY; (M198)PID SYNDECAN 1 PATHWAY; (M254)PID MYC REPRESS PATHWAY	(M5932)HALLMARK INFLAMMATORY RESPONSE; (M5913)HALLMARK INTERFERON GAMMA RESPONSE; (M5921)HALLMARK COMPLEMENT	1.0	1.0	1.0	1.0	1.0	0.0	0.0	1.0	1.0	0.0	0.0	0.0	1.0	1.0	0.0	1.0	0.0	1.0	0.0	0.0
CCL7	6354	symbol	H. sapiens	6354	H. sapiens	CCL7	C-C motif chemokine ligand 7	GO:2000503 positive regulation of natural killer cell chemotaxis;GO:2000501 regulation of natural killer cell chemotaxis;GO:0140131 positive regulation of lymphocyte chemotaxis					(M5883)NABA SECRETED FACTORS; (M5885)NABA MATRISOME ASSOCIATED; (M5889)NABA MATRISOME	(M5897)HALLMARK IL6 JAK STAT3 SIGNALING; (M5913)HALLMARK INTERFERON GAMMA RESPONSE; (M5932)HALLMARK INFLAMMATORY RESPONSE	0.0	1.0	0.0	0.0	1.0	0.0	0.0	0.0	0.0	0.0	0.0	0.0	0.0	1.0	0.0	1.0	0.0	1.0	0.0	0.0
CCL8	6355	symbol	H. sapiens	6355	H. sapiens	CCL8	C-C motif chemokine ligand 8	GO:0044828 negative regulation by host of viral genome replication;GO:0044827 modulation by host of viral genome replication;GO:0044793 negative regulation by host of viral process				Pyroglutamic Acid (Protein kinase activity)	(M5883)NABA SECRETED FACTORS; (M5885)NABA MATRISOME ASSOCIATED; (M5889)NABA MATRISOME		0.0	1.0	1.0	0.0	1.0	0.0	0.0	0.0	0.0	0.0	1.0	0.0	0.0	0.0	0.0	1.0	0.0	0.0	0.0	0.0
CCR1	1230	symbol	H. sapiens	1230	H. sapiens	CCR1	C-C motif chemokine receptor 1	GO:0090026 positive regulation of monocyte chemotaxis;GO:0045672 positive regulation of osteoclast differentiation;GO:0071677 positive regulation of mononuclear cell migration		CD markers;G-protein coupled receptors/{Chemokines and chemotactic factors receptors,GPCRs excl olfactory receptors}				(M5897)HALLMARK IL6 JAK STAT3 SIGNALING; (M5950)HALLMARK ALLOGRAFT REJECTION	0.0	1.0	1.0	0.0	1.0	0.0	0.0	0.0	0.0	0.0	0.0	0.0	0.0	1.0	0.0	0.0	0.0	1.0	1.0	1.0
CCR2	729230	symbol	H. sapiens	729230	H. sapiens	CCR2	C-C motif chemokine receptor 2	GO:0043310 negative regulation of eosinophil degranulation;GO:2000451 positive regulation of CD8-positive, alpha-beta T cell extravasation;GO:2000464 positive regulation of astrocyte chemotaxis		CD markers;G-protein coupled receptors/{Chemokines and chemotactic factors receptors,GPCRs excl olfactory receptors}		INCB3284 (Protein homodimerization activity);CCX915 (Protein homodimerization activity);MLN-1202 (Protein homodimerization activity)		(M5950)HALLMARK ALLOGRAFT REJECTION	1.0	1.0	1.0	1.0	1.0	1.0	0.0	0.0	1.0	1.0	1.0	0.0	0.0	1.0	0.0	0.0	0.0	1.0	0.0	1.0
CCR3	1232	symbol	H. sapiens	1232	H. sapiens	CCR3	C-C motif chemokine receptor 3	GO:0045766 positive regulation of angiogenesis;GO:0070098 chemokine-mediated signaling pathway;GO:0007204 positive regulation of cytosolic calcium ion concentration		CD markers;G-protein coupled receptors/{Chemokines and chemotactic factors receptors,GPCRs excl olfactory receptors}					0.0	1.0	0.0	0.0	1.0	0.0	0.0	0.0	0.0	0.0	0.0	0.0	0.0	0.0	0.0	0.0	0.0	0.0	0.0	0.0
CCR4	1233	symbol	H. sapiens	1233	H. sapiens	CCR4	C-C motif chemokine receptor 4	GO:0050927 positive regulation of positive chemotaxis;GO:0050926 regulation of positive chemotaxis;GO:0070098 chemokine-mediated signaling pathway		CD markers;G-protein coupled receptors/{Chemokines and chemotactic factors receptors,GPCRs excl olfactory receptors}				(M5947)HALLMARK IL2 STAT5 SIGNALING	0.0	1.0	0.0	0.0	1.0	0.0	0.0	1.0	0.0	0.0	0.0	0.0	0.0	1.0	0.0	0.0	0.0	0.0	0.0	0.0
CCR5	1234	symbol	H. sapiens	1234	H. sapiens	CCR5	C-C motif chemokine receptor 5 (gene/pseudogene)	GO:0014808 release of sequestered calcium ion into cytosol by sarcoplasmic reticulum;GO:0019064 fusion of virus membrane with host plasma membrane;GO:1903514 release of sequestered calcium ion into cytosol by endoplasmic reticulum		CD markers;G-protein coupled receptors/{Chemokines and chemotactic factors receptors,GPCRs excl olfactory receptors}		Maraviroc (Virus receptor activity);INCB9471 (Virus receptor activity);AMD-070 (Virus receptor activity)	(M54)PID IL12 2PATHWAY	(M5950)HALLMARK ALLOGRAFT REJECTION	0.0	1.0	0.0	0.0	1.0	0.0	0.0	1.0	0.0	0.0	0.0	0.0	1.0	0.0	0.0	0.0	0.0	1.0	0.0	0.0
CCR7	1236	symbol	H. sapiens	1236	H. sapiens	CCR7	C-C motif chemokine receptor 7	GO:2000525 positive regulation of T cell costimulation;GO:2000526 positive regulation of glycoprotein biosynthetic process involved in immunological synapse formation;GO:0038115 chemokine (C-C motif) ligand 19 signaling pathway		CD markers;G-protein coupled receptors/{Chemokines and chemotactic factors receptors,GPCRs excl olfactory receptors}	Mitochondria(Supported)			(M5932)HALLMARK INFLAMMATORY RESPONSE	0.0	1.0	1.0	1.0	1.0	0.0	1.0	1.0	1.0	0.0	0.0	0.0	1.0	1.0	0.0	0.0	0.0	0.0	1.0	0.0
CD109	135228	symbol	H. sapiens	135228	H. sapiens	CD109	CD109 molecule	GO:0072675 osteoclast fusion;GO:0072674 multinuclear osteoclast differentiation;GO:0010839 negative regulation of keratinocyte proliferation		CD markers			(M3468)NABA ECM REGULATORS; (M5885)NABA MATRISOME ASSOCIATED; (M5889)NABA MATRISOME		1.0	0.0	1.0	0.0	0.0	0.0	0.0	0.0	0.0	0.0	1.0	0.0	0.0	0.0	0.0	1.0	0.0	0.0	1.0	1.0
CD14	929	symbol	H. sapiens	929	H. sapiens	CD14	CD14 molecule	GO:0034128 negative regulation of MyD88-independent toll-like receptor signaling pathway;GO:0038124 toll-like receptor TLR6:TLR2 signaling pathway;GO:0034127 regulation of MyD88-independent toll-like receptor signaling pathway		CD markers	Vesicles(Supported)		(M264)PID TOLL ENDOGENOUS PATHWAY; (M277)PID INTEGRIN A4B1 PATHWAY; (M18)PID INTEGRIN1 PATHWAY	(M5897)HALLMARK IL6 JAK STAT3 SIGNALING; (M5902)HALLMARK APOPTOSIS; (M5932)HALLMARK INFLAMMATORY RESPONSE	1.0	0.0	0.0	1.0	0.0	0.0	1.0	1.0	1.0	0.0	1.0	0.0	1.0	0.0	1.0	0.0	0.0	0.0	0.0	0.0
CD163	9332	symbol	H. sapiens	9332	H. sapiens	CD163	CD163 molecule	GO:0006953 acute-phase response;GO:0002526 acute inflammatory response;GO:0006898 receptor-mediated endocytosis		CD markers	Plasma membrane(Approved)	WF10 (Scavenger receptor activity)			0.0	0.0	0.0	0.0	0.0	0.0	0.0	0.0	0.0	0.0	0.0	0.0	0.0	0.0	0.0	0.0	0.0	0.0	0.0	0.0
CD1A	909	symbol	H. sapiens	909	H. sapiens	CD1A	CD1a molecule	GO:0048006 antigen processing and presentation, endogenous lipid antigen via MHC class Ib;GO:0048007 antigen processing and presentation, exogenous lipid antigen via MHC class Ib;GO:0048003 antigen processing and presentation of lipid antigen via MHC class Ib		CD markers		Anti-thymocyte Globulin (Rabbit) (Lipopeptide binding)			0.0	0.0	0.0	0.0	0.0	1.0	0.0	0.0	0.0	0.0	0.0	0.0	1.0	0.0	1.0	0.0	0.0	0.0	0.0	0.0
CD1D	912	symbol	H. sapiens	912	H. sapiens	CD1D	CD1d molecule	GO:0048006 antigen processing and presentation, endogenous lipid antigen via MHC class Ib;GO:0048007 antigen processing and presentation, exogenous lipid antigen via MHC class Ib;GO:0048003 antigen processing and presentation of lipid antigen via MHC class Ib		CD markers	Endoplasmic reticulum(Supported)	Cis-tetracosenoyl sulfatide (Receptor activity)		(M5935)HALLMARK FATTY ACID METABOLISM; (M5950)HALLMARK ALLOGRAFT REJECTION	0.0	0.0	1.0	0.0	0.0	1.0	0.0	1.0	1.0	0.0	0.0	0.0	1.0	0.0	1.0	0.0	0.0	0.0	0.0	0.0
CD2	914	symbol	H. sapiens	914	H. sapiens	CD2	CD2 molecule	GO:0030887 positive regulation of myeloid dendritic cell activation;GO:0001766 membrane raft polarization;GO:1902715 positive regulation of interferon-gamma secretion		CD markers		Alefacept (Receptor binding)		(M5902)HALLMARK APOPTOSIS; (M5950)HALLMARK ALLOGRAFT REJECTION	1.0	0.0	1.0	1.0	1.0	0.0	0.0	0.0	0.0	0.0	0.0	0.0	1.0	0.0	0.0	0.0	0.0	0.0	0.0	1.0
CD200R1	131450	symbol	H. sapiens	131450	H. sapiens	CD200R1	CD200 receptor 1	GO:2000405 negative regulation of T cell migration;GO:1900165 negative regulation of interleukin-6 secretion;GO:1905522 negative regulation of macrophage migration			Plasma membrane(Supported)				0.0	0.0	0.0	1.0	1.0	0.0	1.0	0.0	0.0	0.0	1.0	0.0	0.0	1.0	1.0	0.0	0.0	0.0	0.0	0.0
CD209	30835	symbol	H. sapiens	30835	H. sapiens	CD209	CD209 molecule	GO:0097323 B cell adhesion;GO:0046968 peptide antigen transport;GO:0019062 virion attachment to host cell		CD markers			(M5880)NABA ECM AFFILIATED; (M5885)NABA MATRISOME ASSOCIATED; (M5889)NABA MATRISOME	(M5915)HALLMARK APICAL JUNCTION	0.0	0.0	1.0	0.0	0.0	1.0	1.0	0.0	1.0	0.0	0.0	0.0	1.0	0.0	1.0	1.0	0.0	0.0	0.0	0.0
CD226	10666	symbol	H. sapiens	10666	H. sapiens	CD226	CD226 molecule	GO:0002860 positive regulation of natural killer cell mediated cytotoxicity directed against tumor cell target;GO:0050862 positive regulation of T cell receptor signaling pathway;GO:0060369 positive regulation of Fc receptor mediated stimulatory signaling pathway		CD markers	Midbody(Approved)				1.0	0.0	1.0	1.0	0.0	1.0	1.0	0.0	1.0	0.0	0.0	0.0	1.0	0.0	1.0	0.0	0.0	0.0	0.0	0.0
CD244	51744	symbol	H. sapiens	51744	H. sapiens	CD244	CD244 molecule	GO:1902715 positive regulation of interferon-gamma secretion;GO:0071663 positive regulation of granzyme B production;GO:2000484 positive regulation of interleukin-8 secretion		CD markers					1.0	0.0	1.0	1.0	1.0	1.0	0.0	0.0	0.0	1.0	0.0	0.0	0.0	0.0	0.0	0.0	0.0	0.0	0.0	1.0
CD27	939	symbol	H. sapiens	939	H. sapiens	CD27	CD27 molecule	GO:0045579 positive regulation of B cell differentiation;GO:0070233 negative regulation of T cell apoptotic process;GO:0045577 regulation of B cell differentiation		CD markers					0.0	1.0	1.0	0.0	0.0	1.0	0.0	0.0	0.0	0.0	0.0	0.0	0.0	0.0	0.0	0.0	0.0	0.0	0.0	0.0
CD274	29126	symbol	H. sapiens	29126	H. sapiens	CD274	CD274 molecule	GO:0002845 positive regulation of tolerance induction to tumor cell;GO:1905404 positive regulation of activated CD8-positive, alpha-beta T cell apoptotic process;GO:0002843 regulation of tolerance induction to tumor cell		CD markers	Cytosol(Approved)	Atezolizumab		(M5913)HALLMARK INTERFERON GAMMA RESPONSE; (M5915)HALLMARK APICAL JUNCTION	0.0	0.0	1.0	1.0	1.0	1.0	0.0	1.0	0.0	1.0	1.0	0.0	1.0	0.0	1.0	0.0	0.0	0.0	0.0	0.0
CD2AP	23607	symbol	H. sapiens	23607	H. sapiens	CD2AP	CD2 associated protein	GO:0032911 negative regulation of transforming growth factor beta1 production;GO:0032908 regulation of transforming growth factor beta1 production;GO:0071635 negative regulation of transforming growth factor beta production			Cytosol;Plasma membrane(Enhanced)		(M226)PID VEGFR1 PATHWAY; (M193)PID NEPHRIN NEPH1 PATHWAY	(M5893)HALLMARK MITOTIC SPINDLE	0.0	0.0	0.0	1.0	0.0	0.0	0.0	0.0	0.0	0.0	0.0	0.0	0.0	0.0	0.0	0.0	0.0	0.0	0.0	0.0
CD300A	11314	symbol	H. sapiens	11314	H. sapiens	CD300A	CD300a molecule	GO:0034125 negative regulation of MyD88-dependent toll-like receptor signaling pathway;GO:1902569 negative regulation of activation of Janus kinase activity;GO:0034124 regulation of MyD88-dependent toll-like receptor signaling pathway		CD markers					1.0	0.0	1.0	1.0	1.0	1.0	1.0	0.0	1.0	1.0	1.0	0.0	0.0	0.0	1.0	0.0	0.0	0.0	0.0	0.0
CD300C	10871	symbol	H. sapiens	10871	H. sapiens	CD300C	CD300c molecule	GO:0006968 cellular defense response;GO:0050776 regulation of immune response;GO:0002682 regulation of immune system process		CD markers					0.0	0.0	0.0	0.0	0.0	0.0	0.0	0.0	0.0	0.0	0.0	0.0	0.0	0.0	1.0	0.0	0.0	0.0	0.0	0.0
CD300E	342510	symbol	H. sapiens	342510	H. sapiens	CD300E	CD300e molecule	GO:0050776 regulation of immune response;GO:0045087 innate immune response;GO:0002682 regulation of immune system process		CD markers					0.0	0.0	0.0	0.0	0.0	0.0	0.0	0.0	0.0	0.0	0.0	0.0	0.0	0.0	1.0	0.0	0.0	0.0	0.0	0.0
CD300LB	124599	symbol	H. sapiens	124599	H. sapiens	CD300LB	CD300 molecule like family member b	GO:0050776 regulation of immune response;GO:0045087 innate immune response;GO:0002682 regulation of immune system process		CD markers					0.0	0.0	0.0	0.0	0.0	0.0	0.0	0.0	0.0	0.0	0.0	0.0	0.0	0.0	1.0	0.0	0.0	0.0	0.0	0.0
CD33	945	symbol	H. sapiens	945	H. sapiens	CD33	CD33 molecule	GO:1903615 positive regulation of protein tyrosine phosphatase activity;GO:1903613 regulation of protein tyrosine phosphatase activity;GO:0002765 immune response-inhibiting signal transduction		CD markers	Plasma membrane(Supported)Nucleus(Approved)	Gemtuzumab ozogamicin (Receptor activity)			1.0	0.0	0.0	1.0	0.0	0.0	1.0	0.0	0.0	0.0	1.0	0.0	1.0	0.0	1.0	0.0	0.0	0.0	0.0	0.0
CD37	951	symbol	H. sapiens	951	H. sapiens	CD37	CD37 molecule			CD markers				(M5953)HALLMARK KRAS SIGNALING UP	0.0	0.0	0.0	0.0	0.0	0.0	0.0	0.0	0.0	0.0	0.0	0.0	1.0	0.0	0.0	0.0	0.0	0.0	0.0	0.0
CD3D	915	symbol	H. sapiens	915	H. sapiens	CD3D	CD3d molecule	GO:0045059 positive thymic T cell selection;GO:0045061 thymic T cell selection;GO:0043368 positive T cell selection		CD markers		Muromonab (Transmembrane signaling receptor activity);Blinatumomab (Transmembrane signaling receptor activity)	(M290)PID IL12 STAT4 PATHWAY; (M9526)ST T CELL SIGNAL TRANSDUCTION; (M88)PID CD8 TCR PATHWAY	(M5950)HALLMARK ALLOGRAFT REJECTION	0.0	0.0	1.0	0.0	0.0	1.0	1.0	0.0	0.0	0.0	0.0	0.0	1.0	0.0	1.0	0.0	0.0	0.0	0.0	0.0
CD3E	916	symbol	H. sapiens	916	H. sapiens	CD3E	CD3e molecule	GO:0002669 positive regulation of T cell anergy;GO:0045060 negative thymic T cell selection;GO:0002913 positive regulation of lymphocyte anergy		CD markers		Muromonab (Transmembrane signaling receptor activity)	(M290)PID IL12 STAT4 PATHWAY; (M196)PID IL23 PATHWAY; (M88)PID CD8 TCR PATHWAY	(M5950)HALLMARK ALLOGRAFT REJECTION	0.0	0.0	1.0	1.0	0.0	1.0	1.0	0.0	0.0	1.0	0.0	0.0	1.0	0.0	1.0	0.0	0.0	0.0	0.0	0.0
CD4	920	symbol	H. sapiens	920	H. sapiens	CD4	CD4 molecule	GO:0019064 fusion of virus membrane with host plasma membrane;GO:0006948 induction by virus of host cell-cell fusion;GO:0046598 positive regulation of viral entry into host cell		CD markers	Plasma membrane(Supported)	Anti-thymocyte Globulin (Rabbit) (Zinc ion binding)	(M243)PID ARF 3PATHWAY; (M290)PID IL12 STAT4 PATHWAY; (M196)PID IL23 PATHWAY	(M5950)HALLMARK ALLOGRAFT REJECTION	0.0	1.0	1.0	1.0	0.0	1.0	1.0	1.0	0.0	0.0	0.0	0.0	1.0	0.0	1.0	0.0	0.0	0.0	1.0	0.0
CD40	958	symbol	H. sapiens	958	H. sapiens	CD40	CD40 molecule	GO:0048304 positive regulation of isotype switching to IgG isotypes;GO:0048302 regulation of isotype switching to IgG isotypes;GO:0045830 positive regulation of isotype switching		CD markers			(M45)PID CD40 PATHWAY; (M12705)SIG CD40PATHWAYMAP	(M5932)HALLMARK INFLAMMATORY RESPONSE; (M5913)HALLMARK INTERFERON GAMMA RESPONSE; (M5950)HALLMARK ALLOGRAFT REJECTION	1.0	1.0	1.0	1.0	1.0	1.0	1.0	1.0	0.0	1.0	0.0	0.0	1.0	0.0	1.0	0.0	0.0	0.0	0.0	1.0
CD40LG	959	symbol	H. sapiens	959	H. sapiens	CD40LG	CD40 ligand	GO:0045190 isotype switching;GO:0007257 activation of JUN kinase activity;GO:0002204 somatic recombination of immunoglobulin genes involved in immune response		CD markers			(M169)PID INTEGRIN2 PATHWAY; (M235)PID TCR CALCIUM PATHWAY; (M45)PID CD40 PATHWAY	(M5956)HALLMARK KRAS SIGNALING DN; (M5921)HALLMARK COMPLEMENT; (M5950)HALLMARK ALLOGRAFT REJECTION	1.0	1.0	1.0	1.0	0.0	1.0	0.0	0.0	0.0	1.0	0.0	0.0	1.0	0.0	1.0	0.0	0.0	0.0	0.0	1.0
CD44	960	symbol	H. sapiens	960	H. sapiens	CD44	CD44 molecule (Indian blood group)	GO:1900625 positive regulation of monocyte aggregation;GO:1900623 regulation of monocyte aggregation;GO:1902166 negative regulation of intrinsic apoptotic signaling pathway in response to DNA damage by p53 class mediator		Blood group antigen proteins;CD markers	Golgi apparatus;Plasma membrane(Enhanced)	Hyaluronic acid (Hyalurononglucosaminidase activity)	(M11736)SA MMP CYTOKINE CONNECTION; (M63)PID AVB3 OPN PATHWAY	(M5897)HALLMARK IL6 JAK STAT3 SIGNALING; (M5902)HALLMARK APOPTOSIS; (M5947)HALLMARK IL2 STAT5 SIGNALING	1.0	1.0	1.0	0.0	1.0	0.0	0.0	0.0	0.0	0.0	0.0	1.0	1.0	0.0	0.0	0.0	0.0	0.0	0.0	1.0
CD46	4179	symbol	H. sapiens	4179	H. sapiens	CD46	CD46 molecule	GO:0043382 positive regulation of memory T cell differentiation;GO:0043380 regulation of memory T cell differentiation;GO:0045591 positive regulation of regulatory T cell differentiation		CD markers	Plasma membrane(Approved)			(M5921)HALLMARK COMPLEMENT	1.0	0.0	1.0	1.0	0.0	1.0	1.0	0.0	0.0	1.0	0.0	0.0	0.0	1.0	0.0	0.0	0.0	0.0	0.0	0.0
CD5	921	symbol	H. sapiens	921	H. sapiens	CD5	CD5 molecule	GO:0031295 T cell costimulation;GO:0031294 lymphocyte costimulation;GO:0050870 positive regulation of T cell activation		CD markers					0.0	0.0	1.0	0.0	0.0	0.0	0.0	0.0	0.0	0.0	0.0	0.0	1.0	0.0	0.0	0.0	0.0	0.0	0.0	0.0
CD53	963	symbol	H. sapiens	963	H. sapiens	CD53	CD53 molecule	GO:1901741 positive regulation of myoblast fusion;GO:1901739 regulation of myoblast fusion;GO:0060143 positive regulation of syncytium formation by plasma membrane fusion		CD markers;Transporters/Accessory Factors Involved in Transport					1.0	0.0	0.0	0.0	0.0	0.0	0.0	0.0	0.0	0.0	0.0	0.0	0.0	0.0	0.0	0.0	0.0	0.0	0.0	0.0
CD6	923	symbol	H. sapiens	923	H. sapiens	CD6	CD6 molecule	GO:1900017 positive regulation of cytokine production involved in inflammatory response;GO:0031663 lipopolysaccharide-mediated signaling pathway;GO:0042102 positive regulation of T cell proliferation		CD markers					0.0	0.0	1.0	1.0	0.0	1.0	0.0	1.0	1.0	0.0	0.0	0.0	1.0	1.0	0.0	0.0	0.0	0.0	0.0	0.0
CD68	968	symbol	H. sapiens	968	H. sapiens	CD68	CD68 molecule	GO:0002605 negative regulation of dendritic cell antigen processing and presentation;GO:0002578 negative regulation of antigen processing and presentation;GO:0002604 regulation of dendritic cell antigen processing and presentation		CD markers	Vesicles(Supported)Golgi apparatus(Approved)				1.0	0.0	0.0	0.0	0.0	0.0	0.0	1.0	0.0	0.0	1.0	0.0	1.0	0.0	0.0	0.0	0.0	0.0	0.0	0.0
CD7	924	symbol	H. sapiens	924	H. sapiens	CD7	CD7 molecule	GO:0042110 T cell activation;GO:0002250 adaptive immune response;GO:0046649 lymphocyte activation		CD markers			(M8873)ST FAS SIGNALING PATHWAY	(M5950)HALLMARK ALLOGRAFT REJECTION	0.0	0.0	1.0	0.0	0.0	1.0	0.0	0.0	0.0	0.0	0.0	0.0	1.0	0.0	0.0	0.0	0.0	0.0	0.0	0.0
CD70	970	symbol	H. sapiens	970	H. sapiens	CD70	CD70 molecule	GO:0042102 positive regulation of T cell proliferation;GO:0050671 positive regulation of lymphocyte proliferation;GO:0050870 positive regulation of T cell activation		CD markers	Nucleoplasm(Uncertain)			(M5932)HALLMARK INFLAMMATORY RESPONSE	0.0	1.0	1.0	0.0	0.0	1.0	0.0	0.0	0.0	0.0	0.0	0.0	0.0	0.0	0.0	0.0	0.0	0.0	0.0	0.0
CD72	971	symbol	H. sapiens	971	H. sapiens	CD72	CD72 molecule	GO:0007155 cell adhesion;GO:0022610 biological adhesion;GO:0008150 biological_process		CD markers	Mitochondria;Nucleus(Approved)		(M10)PID BCR 5PATHWAY		0.0	0.0	0.0	0.0	0.0	0.0	0.0	0.0	0.0	0.0	0.0	0.0	0.0	0.0	0.0	0.0	0.0	0.0	0.0	0.0
CD74	972	symbol	H. sapiens	972	H. sapiens	CD74	CD74 molecule	GO:0031394 positive regulation of prostaglandin biosynthetic process;GO:0002906 negative regulation of mature B cell apoptotic process;GO:0046598 positive regulation of viral entry into host cell		CD markers	Golgi apparatus(Supported)			(M5911)HALLMARK INTERFERON ALPHA RESPONSE; (M5950)HALLMARK ALLOGRAFT REJECTION; (M5913)HALLMARK INTERFERON GAMMA RESPONSE	1.0	1.0	1.0	1.0	1.0	1.0	0.0	0.0	0.0	1.0	1.0	0.0	1.0	1.0	1.0	0.0	0.0	0.0	1.0	1.0
CD80	941	symbol	H. sapiens	941	H. sapiens	CD80	CD80 molecule	GO:0045627 positive regulation of T-helper 1 cell differentiation;GO:0045625 regulation of T-helper 1 cell differentiation;GO:0045624 positive regulation of T-helper cell differentiation		CD markers		Abatacept (Virus receptor activity);Galiximab (Virus receptor activity);Belatacept (Virus receptor activity)	(M290)PID IL12 STAT4 PATHWAY; (M88)PID CD8 TCR PATHWAY; (M34)PID TCR PATHWAY	(M5956)HALLMARK KRAS SIGNALING DN; (M5950)HALLMARK ALLOGRAFT REJECTION; (M5890)HALLMARK TNFA SIGNALING VIA NFKB	1.0	1.0	1.0	1.0	0.0	1.0	0.0	1.0	0.0	1.0	1.0	0.0	1.0	0.0	1.0	0.0	0.0	1.0	0.0	0.0
CD84	8832	symbol	H. sapiens	8832	H. sapiens	CD84	CD84 molecule	GO:0043305 negative regulation of mast cell degranulation;GO:0032685 negative regulation of granulocyte macrophage colony-stimulating factor production;GO:0033007 negative regulation of mast cell activation involved in immune response		CD markers					1.0	0.0	1.0	1.0	1.0	1.0	0.0	0.0	0.0	0.0	1.0	0.0	0.0	0.0	0.0	0.0	0.0	0.0	0.0	1.0
CD86	942	symbol	H. sapiens	942	H. sapiens	CD86	CD86 molecule	GO:0045630 positive regulation of T-helper 2 cell differentiation;GO:0043017 positive regulation of lymphotoxin A biosynthetic process;GO:0045628 regulation of T-helper 2 cell differentiation		CD markers		Anti-thymocyte Globulin (Rabbit) (Virus receptor activity);Abatacept (Virus receptor activity);Belatacept (Virus receptor activity)	(M290)PID IL12 STAT4 PATHWAY; (M88)PID CD8 TCR PATHWAY; (M34)PID TCR PATHWAY	(M5947)HALLMARK IL2 STAT5 SIGNALING; (M5950)HALLMARK ALLOGRAFT REJECTION; (M5913)HALLMARK INTERFERON GAMMA RESPONSE	1.0	1.0	1.0	1.0	0.0	1.0	0.0	1.0	0.0	1.0	1.0	0.0	1.0	0.0	1.0	0.0	0.0	1.0	0.0	0.0
CD93	22918	symbol	H. sapiens	22918	H. sapiens	CD93	CD93 molecule	GO:0043312 neutrophil degranulation;GO:0002283 neutrophil activation involved in immune response;GO:0042116 macrophage activation		CD markers	Plasma membrane;Vesicles(Approved)				1.0	0.0	0.0	0.0	0.0	0.0	0.0	0.0	0.0	0.0	0.0	0.0	0.0	0.0	0.0	0.0	0.0	0.0	0.0	0.0
CD96	10225	symbol	H. sapiens	10225	H. sapiens	CD96	CD96 molecule	GO:0002728 negative regulation of natural killer cell cytokine production;GO:0002727 regulation of natural killer cell cytokine production;GO:0002716 negative regulation of natural killer cell mediated immunity		CD markers				(M5950)HALLMARK ALLOGRAFT REJECTION	0.0	0.0	0.0	1.0	0.0	1.0	0.0	1.0	1.0	0.0	1.0	0.0	0.0	0.0	1.0	0.0	0.0	0.0	0.0	0.0
CDCP1	64866	symbol	H. sapiens	64866	H. sapiens	CDCP1	CUB domain containing protein 1			CD markers				(M5947)HALLMARK IL2 STAT5 SIGNALING	0.0	0.0	0.0	0.0	0.0	0.0	0.0	0.0	0.0	0.0	0.0	0.0	0.0	0.0	0.0	0.0	0.0	0.0	0.0	0.0
CDHR4	389118	symbol	H. sapiens	389118	H. sapiens	CDHR4	cadherin related family member 4	GO:0007156 homophilic cell adhesion via plasma membrane adhesion molecules;GO:0098742 cell-cell adhesion via plasma-membrane adhesion molecules;GO:0098609 cell-cell adhesion							0.0	0.0	0.0	0.0	0.0	0.0	0.0	0.0	0.0	0.0	0.0	0.0	0.0	0.0	0.0	0.0	0.0	0.0	0.0	0.0
CDRT4	284040	symbol	H. sapiens	284040	H. sapiens	CDRT4	CMT1A duplicated region transcript 4				Mitochondria(Approved)				0.0	0.0	0.0	0.0	0.0	0.0	0.0	0.0	0.0	0.0	0.0	0.0	0.0	0.0	0.0	0.0	0.0	0.0	0.0	0.0
CEACAM1	634	symbol	H. sapiens	634	H. sapiens	CEACAM1	CEA cell adhesion molecule 1	GO:0043318 negative regulation of cytotoxic T cell degranulation;GO:0002859 negative regulation of natural killer cell mediated cytotoxicity directed against tumor cell target;GO:0043317 regulation of cytotoxic T cell degranulation		CD markers		Arcitumomab (Protein homodimerization activity)			1.0	1.0	1.0	1.0	1.0	1.0	1.0	0.0	1.0	1.0	1.0	1.0	0.0	0.0	0.0	0.0	0.0	0.0	1.0	1.0
CEACAM21	90273	symbol	H. sapiens	90273	H. sapiens	CEACAM21	CEA cell adhesion molecule 21								0.0	0.0	0.0	0.0	0.0	0.0	0.0	0.0	0.0	0.0	0.0	0.0	0.0	0.0	0.0	0.0	0.0	0.0	0.0	0.0
CEACAM3	1084	symbol	H. sapiens	1084	H. sapiens	CEACAM3	CEA cell adhesion molecule 3	GO:0043312 neutrophil degranulation;GO:0002283 neutrophil activation involved in immune response;GO:0042119 neutrophil activation		CD markers					1.0	0.0	0.0	0.0	1.0	0.0	0.0	0.0	0.0	0.0	0.0	0.0	0.0	0.0	0.0	0.0	0.0	0.0	0.0	1.0
CEACAM4	1089	symbol	H. sapiens	1089	H. sapiens	CEACAM4	CEA cell adhesion molecule 4	GO:0006909 phagocytosis;GO:0006897 endocytosis;GO:0098657 import into cell							0.0	0.0	0.0	0.0	0.0	0.0	0.0	0.0	0.0	0.0	0.0	0.0	0.0	0.0	0.0	0.0	0.0	0.0	0.0	0.0
CEBPB	1051	symbol	H. sapiens	1051	H. sapiens	CEBPB	CCAAT enhancer binding protein beta	GO:2000120 positive regulation of sodium-dependent phosphate transport;GO:1901329 regulation of odontoblast differentiation;GO:2000118 regulation of sodium-dependent phosphate transport		Transcription factors/Basic domains	Nucleoplasm(Enhanced)		(M182)PID IL3 PATHWAY; (M229)PID P38 ALPHA BETA DOWNSTREAM PATHWAY; (M161)PID IFNG PATHWAY	(M5922)HALLMARK UNFOLDED PROTEIN RESPONSE; (M5921)HALLMARK COMPLEMENT; (M5890)HALLMARK TNFA SIGNALING VIA NFKB	0.0	0.0	1.0	1.0	0.0	0.0	0.0	1.0	1.0	0.0	1.0	0.0	1.0	1.0	0.0	0.0	0.0	1.0	1.0	0.0
CEBPD	1052	symbol	H. sapiens	1052	H. sapiens	CEBPD	CCAAT enhancer binding protein delta	GO:0045669 positive regulation of osteoblast differentiation;GO:0045778 positive regulation of ossification;GO:0045667 regulation of osteoblast differentiation		Transcription factors/Basic domains	Nucleoplasm(Supported)		(M106)PID HNF3B PATHWAY; (M183)PID IL6 7 PATHWAY; (M236)PID DELTA NP63 PATHWAY	(M5890)HALLMARK TNFA SIGNALING VIA NFKB	0.0	1.0	0.0	0.0	0.0	0.0	0.0	0.0	0.0	0.0	0.0	0.0	0.0	0.0	0.0	0.0	0.0	0.0	0.0	0.0
CECR1	51816	gene_synonym	H. sapiens	51816	H. sapiens	ADA2	adenosine deaminase 2	GO:0006154 adenosine catabolic process;GO:0046103 inosine biosynthetic process;GO:0046130 purine ribonucleoside catabolic process		Enzymes/ENZYME proteins/Hydrolases					1.0	0.0	0.0	0.0	0.0	0.0	0.0	0.0	0.0	0.0	0.0	0.0	0.0	0.0	0.0	0.0	0.0	0.0	0.0	0.0
CEMIP	57214	symbol	H. sapiens	57214	H. sapiens	CEMIP	cell migration inducing hyaluronidase 1	GO:0051281 positive regulation of release of sequestered calcium ion into cytosol;GO:0051279 regulation of release of sequestered calcium ion into cytosol;GO:0010524 positive regulation of calcium ion transport into cytosol		Enzymes/ENZYME proteins/Hydrolases					0.0	0.0	0.0	1.0	1.0	0.0	0.0	0.0	0.0	0.0	0.0	0.0	0.0	0.0	0.0	0.0	0.0	0.0	0.0	0.0
CFB	629	symbol	H. sapiens	629	H. sapiens	CFB	complement factor B	GO:0006957 complement activation, alternative pathway;GO:0030449 regulation of complement activation;GO:2000257 regulation of protein activation cascade		Enzymes/{ENZYME proteins/Hydrolases,Peptidases/Serine-type peptidases}	Cell Junctions;Endoplasmic reticulum;Vesicles(Approved)	4-Guanidinobenzoic Acid (Serine-type endopeptidase activity);Diisopropylphosphono Group (Serine-type endopeptidase activity)	(M14775)ST G ALPHA S PATHWAY; (M16518)ST WNT CA2 CYCLIC GMP PATHWAY; (M15743)ST GA12 PATHWAY	(M5946)HALLMARK COAGULATION; (M5953)HALLMARK KRAS SIGNALING UP; (M5913)HALLMARK INTERFERON GAMMA RESPONSE	0.0	0.0	0.0	0.0	0.0	1.0	1.0	0.0	0.0	0.0	0.0	0.0	1.0	1.0	0.0	0.0	0.0	0.0	0.0	0.0
CFD	1675	symbol	H. sapiens	1675	H. sapiens	CFD	complement factor D	GO:0006957 complement activation, alternative pathway;GO:0002576 platelet degranulation;GO:0043312 neutrophil degranulation		Enzymes/{ENZYME proteins/Hydrolases,Peptidases/Serine-type peptidases}	Plasma membrane(Approved)	2-Aminobenzyl alcohol (Serine-type peptidase activity);3,4-Dichloroisocoumarin (Serine-type peptidase activity)		(M5946)HALLMARK COAGULATION; (M5909)HALLMARK MYOGENESIS	1.0	0.0	0.0	0.0	0.0	0.0	1.0	0.0	0.0	0.0	0.0	0.0	1.0	0.0	0.0	0.0	0.0	0.0	0.0	1.0
CFI	3426	symbol	H. sapiens	3426	H. sapiens	CFI	complement factor I	GO:0006958 complement activation, classical pathway;GO:0030449 regulation of complement activation;GO:0002455 humoral immune response mediated by circulating immunoglobulin		Enzymes/{ENZYME proteins/Hydrolases,Peptidases/Serine-type peptidases}				(M5946)HALLMARK COAGULATION	0.0	0.0	0.0	0.0	0.0	1.0	1.0	0.0	0.0	0.0	0.0	0.0	1.0	1.0	0.0	0.0	0.0	0.0	0.0	0.0
CFLAR	8837	symbol	H. sapiens	8837	H. sapiens	CFLAR	CASP8 and FADD like apoptosis regulator	GO:0072126 positive regulation of glomerular mesangial cell proliferation;GO:0072124 regulation of glomerular mesangial cell proliferation;GO:1901740 negative regulation of myoblast fusion		Enzymes/Peptidases/Cysteine-type peptidases	Cytosol;Nucleus;Plasma membrane(Supported)Nuclear bodies(Approved)		(M5060)SA FAS SIGNALING; (M79)PID TRAIL PATHWAY; (M18030)ST TUMOR NECROSIS FACTOR PATHWAY	(M5902)HALLMARK APOPTOSIS; (M5890)HALLMARK TNFA SIGNALING VIA NFKB	0.0	0.0	0.0	0.0	0.0	0.0	0.0	1.0	0.0	0.0	0.0	1.0	0.0	0.0	0.0	0.0	0.0	1.0	1.0	1.0
CFP	5199	symbol	H. sapiens	5199	H. sapiens	CFP	complement factor properdin	GO:0006957 complement activation, alternative pathway;GO:0030449 regulation of complement activation;GO:0043312 neutrophil degranulation						(M5950)HALLMARK ALLOGRAFT REJECTION; (M5924)HALLMARK MTORC1 SIGNALING	1.0	0.0	0.0	0.0	0.0	1.0	1.0	1.0	0.0	0.0	0.0	0.0	1.0	1.0	0.0	0.0	0.0	0.0	0.0	0.0
CHI3L1	1116	symbol	H. sapiens	1116	H. sapiens	CHI3L1	chitinase 3 like 1	GO:0007250 activation of NF-kappaB-inducing kinase activity;GO:0010800 positive regulation of peptidyl-threonine phosphorylation;GO:0006032 chitin catabolic process							1.0	0.0	0.0	1.0	0.0	0.0	0.0	0.0	0.0	0.0	0.0	0.0	0.0	0.0	0.0	0.0	0.0	0.0	0.0	0.0
CHI3L2	1117	symbol	H. sapiens	1117	H. sapiens	CHI3L2	chitinase 3 like 2	GO:0006032 chitin catabolic process;GO:1901072 glucosamine-containing compound catabolic process;GO:0046348 amino sugar catabolic process							0.0	0.0	0.0	0.0	0.0	0.0	0.0	0.0	0.0	0.0	0.0	0.0	0.0	0.0	0.0	0.0	0.0	0.0	0.0	0.0
CHKB	1120	symbol	H. sapiens	1120	H. sapiens	CHKB	choline kinase beta	GO:0006657 CDP-choline pathway;GO:0006646 phosphatidylethanolamine biosynthetic process;GO:0006656 phosphatidylcholine biosynthetic process		Enzymes/ENZYME proteins/Transferases	Cytosol(Approved)				0.0	0.0	0.0	0.0	0.0	0.0	0.0	0.0	0.0	0.0	0.0	0.0	0.0	0.0	0.0	0.0	0.0	0.0	0.0	0.0
CHL1	10752	symbol	H. sapiens	10752	H. sapiens	CHL1	cell adhesion molecule L1 like	GO:0035640 exploration behavior;GO:0007411 axon guidance;GO:0043524 negative regulation of neuron apoptotic process							0.0	0.0	0.0	0.0	1.0	0.0	0.0	0.0	0.0	0.0	0.0	0.0	0.0	0.0	0.0	0.0	0.0	0.0	0.0	0.0
CHRNA6	8973	symbol	H. sapiens	8973	H. sapiens	CHRNA6	cholinergic receptor nicotinic alpha 6 subunit	GO:0014059 regulation of dopamine secretion;GO:2000300 regulation of synaptic vesicle exocytosis;GO:0014046 dopamine secretion				Nicotine (Acetylcholine-activated cation-selective channel activity);Galantamine (Acetylcholine-activated cation-selective channel activity);Ethanol (Acetylcholine-activated cation-selective channel activity);Varenicline (Acetylcholine-activated cation-selective channel activity);Cytisine (Acetylcholine-activated cation-selective channel activity)			1.0	0.0	0.0	1.0	0.0	0.0	0.0	0.0	0.0	0.0	0.0	0.0	0.0	0.0	0.0	0.0	0.0	0.0	0.0	0.0
CHRNA9	55584	symbol	H. sapiens	55584	H. sapiens	CHRNA9	cholinergic receptor nicotinic alpha 9 subunit	GO:0050910 detection of mechanical stimulus involved in sensory perception of sound;GO:0070373 negative regulation of ERK1 and ERK2 cascade;GO:0060079 excitatory postsynaptic potential				Nicotine (Calcium channel activity);Galantamine (Calcium channel activity);Ethanol (Calcium channel activity);ATG003 (Calcium channel activity);Lobeline (Calcium channel activity);RPI-78M (Calcium channel activity);Tetraethylammonium (Calcium channel activity)			0.0	0.0	0.0	0.0	0.0	0.0	0.0	0.0	0.0	0.0	0.0	0.0	0.0	0.0	0.0	0.0	0.0	0.0	0.0	0.0
CHST13	166012	symbol	H. sapiens	166012	H. sapiens	CHST13	carbohydrate sulfotransferase 13	GO:0030206 chondroitin sulfate biosynthetic process;GO:0030204 chondroitin sulfate metabolic process;GO:0050650 chondroitin sulfate proteoglycan biosynthetic process		Enzymes/ENZYME proteins/Transferases					0.0	0.0	0.0	0.0	0.0	0.0	0.0	0.0	0.0	0.0	0.0	0.0	0.0	0.0	0.0	0.0	0.0	0.0	0.0	0.0
CHST15	51363	symbol	H. sapiens	51363	H. sapiens	CHST15	carbohydrate sulfotransferase 15	GO:0030206 chondroitin sulfate biosynthetic process;GO:0030204 chondroitin sulfate metabolic process;GO:0050650 chondroitin sulfate proteoglycan biosynthetic process		Enzymes/ENZYME proteins/Transferases	Centrosome;Cytosol(Approved)				0.0	0.0	0.0	0.0	0.0	0.0	0.0	0.0	0.0	0.0	0.0	0.0	0.0	0.0	0.0	0.0	0.0	0.0	0.0	0.0
CHST2	9435	symbol	H. sapiens	9435	H. sapiens	CHST2	carbohydrate sulfotransferase 2	GO:0018146 keratan sulfate biosynthetic process;GO:0042339 keratan sulfate metabolic process;GO:0006044 N-acetylglucosamine metabolic process			Golgi apparatus(Supported)			(M5956)HALLMARK KRAS SIGNALING DN; (M5932)HALLMARK INFLAMMATORY RESPONSE; (M5937)HALLMARK GLYCOLYSIS	0.0	0.0	0.0	0.0	0.0	0.0	0.0	0.0	0.0	0.0	0.0	0.0	0.0	0.0	0.0	0.0	0.0	0.0	0.0	0.0
CHST4	10164	symbol	H. sapiens	10164	H. sapiens	CHST4	carbohydrate sulfotransferase 4	GO:0018146 keratan sulfate biosynthetic process;GO:0042339 keratan sulfate metabolic process;GO:0006477 protein sulfation						(M5937)HALLMARK GLYCOLYSIS	0.0	0.0	0.0	0.0	0.0	0.0	0.0	0.0	0.0	0.0	0.0	0.0	0.0	0.0	0.0	0.0	0.0	0.0	0.0	0.0
CHSY3	337876	symbol	H. sapiens	337876	H. sapiens	CHSY3	chondroitin sulfate synthase 3	GO:0030206 chondroitin sulfate biosynthetic process;GO:0030204 chondroitin sulfate metabolic process;GO:0050650 chondroitin sulfate proteoglycan biosynthetic process		Enzymes/ENZYME proteins/Transferases					0.0	0.0	0.0	0.0	0.0	0.0	0.0	0.0	0.0	0.0	0.0	0.0	0.0	0.0	0.0	0.0	0.0	0.0	0.0	0.0
CIDEB	27141	symbol	H. sapiens	27141	H. sapiens	CIDEB	cell death inducing DFFA like effector b	GO:0097202 activation of cysteine-type endopeptidase activity;GO:0090200 positive regulation of release of cytochrome c from mitochondria;GO:0090199 regulation of release of cytochrome c from mitochondria							0.0	0.0	0.0	0.0	0.0	0.0	0.0	0.0	0.0	0.0	0.0	0.0	0.0	0.0	0.0	0.0	0.0	0.0	0.0	0.0
CIITA	4261	symbol	H. sapiens	4261	H. sapiens	CIITA	class II major histocompatibility complex transactivator	GO:0045345 positive regulation of MHC class I biosynthetic process;GO:0045348 positive regulation of MHC class II biosynthetic process;GO:0032966 negative regulation of collagen biosynthetic process		Enzymes/ENZYME proteins/Transferases	Nucleoplasm(Approved)			(M5913)HALLMARK INTERFERON GAMMA RESPONSE	0.0	1.0	0.0	0.0	0.0	0.0	0.0	0.0	0.0	0.0	0.0	0.0	1.0	0.0	0.0	0.0	0.0	0.0	0.0	0.0
CISH	1154	symbol	H. sapiens	1154	H. sapiens	CISH	cytokine inducible SH2 containing protein	GO:0038111 interleukin-7-mediated signaling pathway;GO:0098761 cellular response to interleukin-7;GO:0043551 regulation of phosphatidylinositol 3-kinase activity			Cytokinetic bridge;Microtubules(Approved)		(M5248)ST JAK STAT PATHWAY; (M4170)ST INTERFERON GAMMA PATHWAY; (M9174)ST STAT3 PATHWAY	(M5947)HALLMARK IL2 STAT5 SIGNALING; (M5906)HALLMARK ESTROGEN RESPONSE EARLY; (M5907)HALLMARK ESTROGEN RESPONSE LATE	0.0	1.0	0.0	0.0	0.0	0.0	0.0	0.0	0.0	0.0	0.0	0.0	0.0	0.0	0.0	0.0	0.0	0.0	0.0	0.0
CLCA2	9635	symbol	H. sapiens	9635	H. sapiens	CLCA2	chloride channel accessory 2	GO:1902476 chloride transmembrane transport;GO:0006821 chloride transport;GO:0098661 inorganic anion transmembrane transport			Cell Junctions;Plasma membrane(Supported)Nucleus(Approved)		(M256)PID TAP63 PATHWAY; (M19)PID P73PATHWAY	(M5939)HALLMARK P53 PATHWAY	0.0	0.0	0.0	0.0	0.0	0.0	0.0	0.0	0.0	0.0	0.0	0.0	0.0	0.0	0.0	0.0	0.0	0.0	0.0	0.0
CLCF1	23529	symbol	H. sapiens	23529	H. sapiens	CLCF1	cardiotrophin like cytokine factor 1	GO:0048295 positive regulation of isotype switching to IgE isotypes;GO:0048293 regulation of isotype switching to IgE isotypes;GO:0048289 isotype switching to IgE isotypes			Nuclear bodies;Vesicles(Approved)		(M5883)NABA SECRETED FACTORS; (M5885)NABA MATRISOME ASSOCIATED; (M5889)NABA MATRISOME	(M5890)HALLMARK TNFA SIGNALING VIA NFKB	1.0	1.0	1.0	0.0	0.0	1.0	0.0	0.0	0.0	1.0	0.0	0.0	0.0	0.0	0.0	1.0	0.0	0.0	0.0	0.0
CLDN1	9076	symbol	H. sapiens	9076	H. sapiens	CLDN1	claudin 1	GO:1903348 positive regulation of bicellular tight junction assembly;GO:1903545 cellular response to butyrate;GO:1903544 response to butyrate		Transporters/Transporter channels and pores			(M72)PID NECTIN PATHWAY		0.0	0.0	0.0	0.0	1.0	0.0	0.0	1.0	0.0	0.0	0.0	0.0	1.0	0.0	0.0	0.0	0.0	0.0	0.0	1.0
CLDN23	137075	symbol	H. sapiens	137075	H. sapiens	CLDN23	claudin 23	GO:0016338 calcium-independent cell-cell adhesion via plasma membrane cell-adhesion molecules;GO:0098742 cell-cell adhesion via plasma-membrane adhesion molecules;GO:0098609 cell-cell adhesion		Transporters/Transporter channels and pores	Nucleus;Plasma membrane(Uncertain)				0.0	0.0	0.0	0.0	0.0	0.0	0.0	0.0	0.0	0.0	0.0	0.0	1.0	0.0	0.0	0.0	0.0	0.0	0.0	0.0
CLDN4	1364	symbol	H. sapiens	1364	H. sapiens	CLDN4	claudin 4	GO:0061436 establishment of skin barrier;GO:1905050 positive regulation of metallopeptidase activity;GO:0016338 calcium-independent cell-cell adhesion via plasma membrane cell-adhesion molecules		Transporters/Transporter channels and pores	Plasma membrane(Supported)			(M5915)HALLMARK APICAL JUNCTION	0.0	0.0	0.0	0.0	1.0	0.0	0.0	0.0	0.0	0.0	0.0	0.0	1.0	0.0	0.0	0.0	0.0	0.0	0.0	1.0
CLDN7	1366	symbol	H. sapiens	1366	H. sapiens	CLDN7	claudin 7	GO:0016338 calcium-independent cell-cell adhesion via plasma membrane cell-adhesion molecules;GO:0031333 negative regulation of protein complex assembly;GO:0045471 response to ethanol		Transporters/Transporter channels and pores	Cell Junctions(Supported)Vesicles(Approved)			(M5906)HALLMARK ESTROGEN RESPONSE EARLY; (M5915)HALLMARK APICAL JUNCTION	0.0	0.0	1.0	0.0	1.0	0.0	0.0	0.0	0.0	0.0	1.0	0.0	1.0	0.0	0.0	0.0	0.0	0.0	0.0	0.0
CLEC10A	10462	symbol	H. sapiens	10462	H. sapiens	CLEC10A	C-type lectin domain containing 10A	GO:0002223 stimulatory C-type lectin receptor signaling pathway;GO:0002220 innate immune response activating cell surface receptor signaling pathway;GO:0002758 innate immune response-activating signal transduction		CD markers			(M5880)NABA ECM AFFILIATED; (M5885)NABA MATRISOME ASSOCIATED; (M5889)NABA MATRISOME		0.0	0.0	0.0	0.0	0.0	1.0	1.0	0.0	1.0	0.0	0.0	0.0	0.0	0.0	0.0	1.0	0.0	0.0	0.0	0.0
CLEC12A	160364	symbol	H. sapiens	160364	H. sapiens	CLEC12A	C-type lectin domain family 12 member A	GO:0043312 neutrophil degranulation;GO:0002283 neutrophil activation involved in immune response;GO:0042119 neutrophil activation					(M5880)NABA ECM AFFILIATED; (M5885)NABA MATRISOME ASSOCIATED; (M5889)NABA MATRISOME		1.0	0.0	0.0	0.0	0.0	0.0	0.0	0.0	0.0	0.0	0.0	0.0	0.0	0.0	0.0	1.0	0.0	0.0	0.0	0.0
CLEC2B	9976	symbol	H. sapiens	9976	H. sapiens	CLEC2B	C-type lectin domain family 2 member B	GO:0050776 regulation of immune response;GO:0002682 regulation of immune system process;GO:0006955 immune response					(M5880)NABA ECM AFFILIATED; (M5885)NABA MATRISOME ASSOCIATED; (M5889)NABA MATRISOME		0.0	0.0	0.0	0.0	0.0	0.0	0.0	0.0	0.0	0.0	0.0	0.0	0.0	0.0	1.0	1.0	0.0	0.0	0.0	0.0
CLEC4A	50856	symbol	H. sapiens	50856	H. sapiens	CLEC4A	C-type lectin domain family 4 member A	GO:0002470 plasmacytoid dendritic cell antigen processing and presentation;GO:0002223 stimulatory C-type lectin receptor signaling pathway;GO:0002220 innate immune response activating cell surface receptor signaling pathway					(M5880)NABA ECM AFFILIATED; (M5885)NABA MATRISOME ASSOCIATED; (M5889)NABA MATRISOME	(M5953)HALLMARK KRAS SIGNALING UP	0.0	0.0	1.0	1.0	0.0	1.0	1.0	0.0	1.0	1.0	0.0	0.0	1.0	0.0	0.0	1.0	0.0	0.0	0.0	0.0
CLEC4D	338339	symbol	H. sapiens	338339	H. sapiens	CLEC4D	C-type lectin domain family 4 member D	GO:0030887 positive regulation of myeloid dendritic cell activation;GO:0002223 stimulatory C-type lectin receptor signaling pathway;GO:0030885 regulation of myeloid dendritic cell activation					(M5880)NABA ECM AFFILIATED; (M5885)NABA MATRISOME ASSOCIATED; (M5889)NABA MATRISOME		1.0	0.0	1.0	0.0	0.0	1.0	1.0	1.0	1.0	1.0	0.0	0.0	0.0	0.0	0.0	1.0	0.0	0.0	0.0	0.0
CLEC5A	23601	symbol	H. sapiens	23601	H. sapiens	CLEC5A	C-type lectin domain containing 5A	GO:0033033 negative regulation of myeloid cell apoptotic process;GO:0046718 viral entry into host cell;GO:0030260 entry into host cell			Plasma membrane(Supported)Cytosol(Approved)		(M5880)NABA ECM AFFILIATED; (M5885)NABA MATRISOME ASSOCIATED; (M5889)NABA MATRISOME	(M5932)HALLMARK INFLAMMATORY RESPONSE	1.0	0.0	0.0	1.0	0.0	0.0	0.0	0.0	0.0	0.0	0.0	0.0	0.0	0.0	0.0	1.0	0.0	0.0	1.0	0.0
CLEC7A	64581	symbol	H. sapiens	64581	H. sapiens	CLEC7A	C-type lectin domain containing 7A	GO:0016046 detection of fungus;GO:0045082 positive regulation of interleukin-10 biosynthetic process;GO:0032491 detection of molecule of fungal origin			Vesicles(Supported)Nucleoplasm(Uncertain)		(M5880)NABA ECM AFFILIATED; (M5885)NABA MATRISOME ASSOCIATED; (M5889)NABA MATRISOME		0.0	0.0	1.0	1.0	1.0	0.0	0.0	1.0	1.0	0.0	0.0	0.0	1.0	1.0	0.0	1.0	0.0	0.0	0.0	1.0
[truncated: 1,109 more rows]

## Sheet: Table S8
Table S8: Enriched trems of genes, interratted with HSPA7 identified in NCBI database, analyzed via metascape database.
[truncated: 36 more rows]

## Sheet: Table S9
Table S9: Enriched trems of genes, interratted with HSPA7 identified in stabase database, analyzed via metascape database.
[truncated: 35 more rows]
